# Supplementary material for: Glycosylation site occupancy in health, congenital disorder of glycosylation and fatty liver disease
Source: Sci Rep. 2016 Oct 11;6:33927. doi: 10.1038/srep33927 (PMC5057071; doi:10.1038/srep33927)
Supplement: Supplementary Data [file srep33927-s2.xls]

## Sheet: sp|P02787|TRFE_HUMAN
K.ILRQQQHLFGSNVTDCSGNFCLFR.S												K.ILRQQQHLFGSNVTDCSGNFCLFR.S												K.ILRQQQHLFGSNVTDCSGNFCLFR.S												K.ILRQQQHLFGSNVTDCSGNFCLFR.S												K.ILRQQQHLFGSNVTDCSGNFCLFR.S
727.6059++++												727.8519++++												725.3498++++ 16O deamination												725.8509++++ 18O deamination												725.1038++++ no deamination
	Replicate		best RT	max Fwhm	mim start time	max end time	total area	total background	max height	library dot product			Replicate		best RT	max Fwhm	mim start time	max end time	total area	total background	max height	library dot product			Replicate		best RT	max Fwhm	mim start time	max end time	total area	total background	max height	library dot product			Replicate		best RT	max Fwhm	mim start time	max end time	total area	total background	max height	library dot product			Replicate
	01_011_4pc_100		37.13	0.15	37	37.3	6236429	665543	470200	0.827			01_011_4pc_100		37.52	0.14	37.39	37.65	5256418	1394475	423734	0.8123			01_011_4pc_100		37.47	0.16	37.39	37.65	84218	40465	8667	0.7936			01_011_4pc_100		37.52	0.13	37.39	37.65	1369596	175338	104667	0.843			01_011_4pc_100
	07_012_4pc_100		37.69	0.16	37.56	37.82	3430783	687923	256800	0.831			07_012_4pc_100		38.04	0.1	37.95	38.12	3108408	692850	356000	0.8212			07_012_4pc_100		38.04	0.12	37.95	38.12	61802	14521	4800	0.8494			07_012_4pc_100		38.04	0.09	37.95	38.12	1224158	178399	144067	0.8235			07_012_4pc_100
	01_013_4pc_050		37.35	0.17	37.22	37.52	1613367	370281	130200	0.8271			01_013_4pc_050		37.73	0.11	37.65	37.82	1192606	380310	112600	0.8249			01_013_4pc_050		37.73	0.12	37.65	37.82	38109	7613	4266	0.7905			01_013_4pc_050		37.73	0.1	37.65	37.82	470202	177704	63200	0.8055			01_013_4pc_050
	02_021_4pc_100		37	0.19	36.83	37.17	4854442	597428	304933	0.8086			02_021_4pc_100		37.43	0.14	37.35	37.56	3999537	1492701	328400	0.8343			02_021_4pc_100		37.43	0.13	37.35	37.56	166726	41488	13133	0.8384			02_021_4pc_100		37.43	0.13	37.35	37.56	2332233	847043	199733	0.8405			02_021_4pc_100
	08_022_4pc_100		37.6	0.18	37.43	37.73	2976829	1252438	230533	0.8088			08_022_4pc_100		37.95	0.09	37.86	38.04	3151018	333979	389600	0.8061			08_022_4pc_100		37.95	0.1	37.86	38.04	86949	8993	10800	0.7906			08_022_4pc_100		37.95	0.08	37.91	38.04	1543813	595047	211400	0.8225			08_022_4pc_100
	02_023_4pc_050		37	0.24	36.83	37.17	985429	670716	63200	0.7981			02_023_4pc_050		37.43	0.1	37.35	37.52	1424247	112713	165000	0.8144			02_023_4pc_050		37.43	0.11	37.35	37.52	200260	21439	22267	0.8116			02_023_4pc_050		37.43	0.08	37.39	37.52	1629760	725259	226933	0.8078			02_023_4pc_050
	09_032_4pc_100		37.73	0.13	37.6	37.86	3508074	684553	316800	0.8189			09_032_4pc_100		38.08	0.1	37.99	38.17	2917979	752589	291800	0.8199			09_032_4pc_100		38.08	0.11	37.99	38.17	63646	8985	5867	0.7959			09_032_4pc_100		38.08	0.09	37.99	38.17	1164226	161871	131133	0.8224			09_032_4pc_100
	03_031_4pc_050		37.22	0.15	37.09	37.35	1545267	601566	126734	0.8004			03_031_4pc_050		37.6	0.1	37.52	37.69	1218103	471584	126666	0.8324			03_031_4pc_050		37.6	0.08	37.52	37.69	57911	28347	6933	0.78			03_031_4pc_050		37.6	0.1	37.52	37.69	757586	303558	76533	0.8444			03_031_4pc_050
	04_033_4pc_050		37.26	0.16	37.13	37.39	1656942	477102	134334	0.8154			04_033_4pc_050		37.6	0.1	37.52	37.69	1531339	263449	175000	0.8132			04_033_4pc_050		37.6	0.13	37.52	37.69	51768	6918	6534	0.8036			04_033_4pc_050		37.6	0.1	37.52	37.69	956296	67076	100400	0.8279			04_033_4pc_050
	10_042_4pc_100		37.69	0.17	37.56	37.82	3664164	782331	248267	0.8271			10_042_4pc_100		38.04	0.09	37.95	38.12	2643039	817325	315333	0.8107			10_042_4pc_100		38.04	0.08	37.95	38.12	35860	12283	4666	0.8322			10_042_4pc_100		38.04	0.1	37.95	38.12	930889	138985	111800	0.8012			10_042_4pc_100
	05_041_4pc_050		37.22	0.15	37.04	37.3	1643939	444074	131133	0.8247			05_041_4pc_050		37.52	0.09	37.47	37.6	869216	508450	107067	0.801			05_041_4pc_050		37.52	0.09	37.47	37.6	42806	24904	4867	0.7833			05_041_4pc_050		37.56	0.1	37.47	37.65	649139	166025	68267	0.8155			05_041_4pc_050
	06_043_4pc_050		37.13	0.15	37	37.26	1345413	570466	107000	0.8423			06_043_4pc_050		37.52	0.1	37.43	37.6	1296154	407278	138800	0.8203			06_043_4pc_050		37.52	0.11	37.43	37.6	57908	13141	7134	0.7942			06_043_4pc_050		37.52	0.09	37.43	37.6	762432	232333	87067	0.8382			06_043_4pc_050
	11_052_4pc_100		37.73	0.17	37.56	37.86	4159074	765045	296066	0.8126			11_052_4pc_100		38.08	0.1	37.99	38.17	2978169	777480	319267	0.8248			11_052_4pc_100		38.08	0.11	37.99	38.17	42627	8301	4333	0.8175			11_052_4pc_100		38.08	0.12	37.99	38.17	807052	121738	101200	0.8145			11_052_4pc_100
	12_053_4pc_100		37.78	0.16	37.56	37.86	3517773	677889	259133	0.8242			12_053_4pc_100		38.08	0.11	37.95	38.17	3216892	228171	298734	0.8214			12_053_4pc_100		38.08	0.1	37.95	38.17	51437	6042	5067	0.8111			12_053_4pc_100		38.08	0.11	37.99	38.17	793655	128658	87400	0.814			12_053_4pc_100
	08_051_4pc_050		37.3	0.14	37.17	37.43	1557605	478371	134000	0.8125			08_051_4pc_050		37.65	0.08	37.6	37.73	842209	558533	107267	0.8131			08_051_4pc_050		37.65	0.08	37.6	37.73	37252	19191	6133	0.7608			08_051_4pc_050		37.69	0.11	37.6	37.78	612386	111323	61200	0.8304			08_051_4pc_050
	14_072_4pc_100		37.6	0.15	37.47	37.73	3277437	1253502	295733	0.8123			14_072_4pc_100		37.95	0.11	37.86	38.04	3245840	438383	332400	0.8117			14_072_4pc_100		37.95	0.11	37.86	38.04	187987	19365	24066	0.8182			14_072_4pc_100		37.95	0.08	37.91	38.04	1866407	1103974	287266	0.8177			14_072_4pc_100
	09_071_4pc_050		37.09	0.19	36.91	37.22	1390534	383604	95867	0.8135			09_071_4pc_050		37.47	0.11	37.39	37.56	1266698	204743	125000	0.8118			09_071_4pc_050		37.47	0.12	37.39	37.56	283077	35972	24733	0.8294			09_071_4pc_050		37.47	0.11	37.39	37.6	4288792	296563	403333	0.8229			09_071_4pc_050
	10_073_4pc_050		37.17	0.19	37	37.35	1633240	449461	106666	0.8026			10_073_4pc_050		37.52	0.11	37.47	37.65	1067145	435121	112000	0.8173			10_073_4pc_050		37.56	0.09	37.47	37.65	179690	61564	21867	0.7798			10_073_4pc_050		37.52	0.1	37.47	37.65	2494275	933893	261867	0.818			10_073_4pc_050
	15_082_4pc_100		37.6	0.16	37.39	37.73	4048843	574128	299800	0.8136			15_082_4pc_100		37.91	0.1	37.86	38.04	2888263	675560	330200	0.8147			15_082_4pc_100		37.91	0.1	37.86	38.04	158946	17985	19600	0.7825			15_082_4pc_100		37.91	0.11	37.86	38.04	2527141	609179	287400	0.807			15_082_4pc_100
	11_081_4pc_050		37.35	0.13	37.26	37.47	1704104	570675	166333	0.8119			11_081_4pc_050		37.69	0.09	37.65	37.78	907976	726046	126066	0.8096			11_081_4pc_050		37.69	0.09	37.65	37.78	63609	43570	6466	0.8286			11_081_4pc_050		37.69	0.12	37.6	37.82	1278009	89018	103467	0.8381			11_081_4pc_050
	12_083_4pc_050		37.35	0.12	37.22	37.47	2305629	180457	207667	0.8289			12_083_4pc_050		37.69	0.1	37.6	37.78	1468940	429401	163467	0.8141			12_083_4pc_050		37.69	0.14	37.6	37.78	75122	12436	7467	0.7925			12_083_4pc_050		37.69	0.11	37.6	37.78	1098310	169406	113600	0.8285			12_083_4pc_050
	16_092_4pc_100		37.6	0.16	37.47	37.73	3863462	718055	324000	0.8028			16_092_4pc_100		37.95	0.11	37.86	38.04	2725150	754398	277533	0.8116			16_092_4pc_100		37.95	0.11	37.86	38.04	100352	15205	9200	0.8427			16_092_4pc_100		37.95	0.1	37.86	38.04	1903868	274516	234866	0.8164			16_092_4pc_100
	13_091_4pc_050		37.3	0.13	37.17	37.39	1772401	224835	189866	0.8267			13_091_4pc_050		37.65	0.1	37.56	37.73	1219569	466220	134800	0.8156			13_091_4pc_050		37.65	0.12	37.56	37.73	101778	29737	12134	0.7959			13_091_4pc_050		37.65	0.11	37.56	37.78	1065919	211845	106667	0.8197			13_091_4pc_050
	15_093_4pc_050		37.3	0.16	37.17	37.43	1813231	425435	145667	0.8241			15_093_4pc_050		37.65	0.11	37.56	37.78	1408920	345860	146933	0.8006			15_093_4pc_050		37.65	0.16	37.56	37.78	80159	27664	8667	0.8289			15_093_4pc_050		37.65	0.12	37.56	37.78	1278370	225671	134200	0.8198			15_093_4pc_050
	03_101_4pc_100		37.13	0.15	37.04	37.3	4878282	1428746	377933	0.8296			03_101_4pc_100		37.52	0.13	37.43	37.65	4555814	1224766	393667	0.8305			03_101_4pc_100		37.47	0.13	37.43	37.65	113921	53584	10134	0.794			03_101_4pc_100		37.52	0.14	37.39	37.65	2231386	293621	157734	0.8188			03_101_4pc_100
	17_102_4pc_100		37.65	0.14	37.52	37.78	4255535	899269	441933	0.8143			17_102_4pc_100		37.95	0.11	37.91	38.08	2906053	969088	271200	0.831			17_102_4pc_100		37.99	0.12	37.91	38.08	98828	35277	8933	0.8729			17_102_4pc_100		37.99	0.11	37.91	38.08	1861038	526399	224333	0.8004			17_102_4pc_100
	16_103_4pc_050		37.26	0.14	37.17	37.39	1484791	601855	129666	0.8343			16_103_4pc_050		37.6	0.1	37.56	37.73	1216470	402566	124267	0.8089			16_103_4pc_050		37.65	0.12	37.56	37.73	94941	22131	8867	0.809			16_103_4pc_050		37.6	0.1	37.56	37.73	1412907	466210	150800	0.8123			16_103_4pc_050
	04_111_4pc_100		37.13	0.16	37	37.26	4643120	961485	343267	0.8258			04_111_4pc_100		37.52	0.12	37.39	37.6	4547578	929479	390000	0.8275			04_111_4pc_100		37.47	0.14	37.39	37.6	114132	18157	9534	0.818			04_111_4pc_100		37.52	0.13	37.43	37.6	1154835	800719	92933	0.8232			04_111_4pc_100
	18_112_4pc_100		37.69	0.15	37.52	37.78	4138684	1044472	324133	0.8339			18_112_4pc_100		37.95	0.11	37.91	38.08	3618771	837670	385733	0.804			18_112_4pc_100		37.95	0.1	37.91	38.08	48069	11071	5600	0.7548			18_112_4pc_100		37.99	0.12	37.91	38.08	1386610	399816	142866	0.8126			18_112_4pc_100
	17_113_4pc_050		37.26	0.15	37.13	37.39	1831192	389977	149467	0.8248			17_113_4pc_050		37.6	0.11	37.52	37.69	1296592	422483	135267	0.8165			17_113_4pc_050		37.6	0.11	37.52	37.69	67247	10372	6333	0.8506			17_113_4pc_050		37.6	0.11	37.52	37.73	1114727	239425	109866	0.8303			17_113_4pc_050
	06_121_4pc_100		37.09	0.18	36.96	37.26	4594693	1463489	297333	0.8524			06_121_4pc_100		37.47	0.13	37.39	37.6	3906006	1800179	351000	0.8253			06_121_4pc_100		37.43	0.13	37.39	37.6	73503	49277	6400	0.7705			06_121_4pc_100		37.47	0.13	37.39	37.6	1534396	561142	117867	0.8337			06_121_4pc_100
	19_122_4pc_100		37.65	0.14	37.52	37.73	2891368	1240324	245267	0.8334			19_122_4pc_100		37.95	0.08	37.91	38.04	1780207	1379962	270800	0.8091			19_122_4pc_100		37.95	0.09	37.91	38.04	43316	20233	5600	0.7938			19_122_4pc_100		37.99	0.1	37.91	38.08	1337502	291909	137533	0.8104			19_122_4pc_100
	18_123_4pc_050		37.22	0.16	37.09	37.39	1660037	349716	132133	0.805			18_123_4pc_050		37.6	0.11	37.52	37.69	1050686	413501	104466	0.8178			18_123_4pc_050		37.6	0.13	37.52	37.69	81938	14521	7733	0.843			18_123_4pc_050		37.6	0.12	37.52	37.69	936242	256541	105400	0.813			18_123_4pc_050
	07_131_4pc_100		37.09	0.17	36.96	37.22	4725858	1438068	365867	0.8172			07_131_4pc_100		37.43	0.14	37.35	37.56	4381228	1399353	340134	0.8043			07_131_4pc_100		37.43	0.17	37.35	37.56	85657	15558	6667	0.7902			07_131_4pc_100		37.47	0.14	37.35	37.56	1730133	305974	144533	0.8368			07_131_4pc_100
	21_132_4pc_100		37.65	0.15	37.52	37.78	3579385	720849	289934	0.8226			21_132_4pc_100		37.95	0.11	37.86	38.08	3186291	384620	293800	0.7972			21_132_4pc_100		37.95	0.13	37.86	38.08	92403	0	7867	0.8102			21_132_4pc_100		37.99	0.1	37.91	38.08	1500320	302285	144733	0.8377			21_132_4pc_100
	19_133_4pc_050		37.3	0.13	37.17	37.43	2269796	357992	210200	0.802			19_133_4pc_050		37.65	0.11	37.56	37.73	1355761	585873	152333	0.8204			19_133_4pc_050		37.65	0.13	37.56	37.73	51016	13831	5600	0.7691			19_133_4pc_050		37.65	0.11	37.56	37.73	751024	145259	91800	0.7859			19_133_4pc_050
	08_141_4pc_100		37	0.19	36.87	37.17	4716944	667036	324267	0.8295			08_141_4pc_100		37.39	0.13	37.3	37.56	4586245	1005048	355000	0.8193			08_141_4pc_100		37.39	0.13	37.3	37.56	67685	26788	5467	0.8135			08_141_4pc_100		37.39	0.15	37.3	37.56	1286920	348484	86734	0.8412			08_141_4pc_100
	22_142_4pc_100		37.69	0.12	37.6	37.82	3411444	976693	363534	0.8079			22_142_4pc_100		38.04	0.11	37.95	38.17	3216189	486616	287600	0.8339			22_142_4pc_100		38.04	0.14	37.95	38.17	60670	6923	6600	0.8256			22_142_4pc_100		38.04	0.13	37.95	38.17	1356569	103720	150733	0.8085			22_142_4pc_100
	20_143_4pc_050		37.26	0.13	37.17	37.39	1611481	483380	160200	0.7966			20_143_4pc_050		37.6	0.12	37.52	37.73	1464786	228184	137600	0.8109			20_143_4pc_050		37.65	0.15	37.52	37.73	57742	12096	4800	0.7311			20_143_4pc_050		37.65	0.12	37.52	37.73	1085864	70011	91000	0.8162			20_143_4pc_050
	09_151_4pc_100		36.91	0.19	36.78	37.09	4664220	435606	302800	0.82			09_151_4pc_100		37.35	0.14	37.26	37.47	3999223	1506197	352934	0.8248			09_151_4pc_100		37.35	0.15	37.26	37.47	97188	36665	6933	0.8401			09_151_4pc_100		37.35	0.14	37.26	37.47	1817040	775581	153400	0.8116			09_151_4pc_100
	23_152_4pc_100		37.69	0.12	37.56	37.78	3634597	900090	339867	0.8333			23_152_4pc_100		38.04	0.11	37.95	38.12	2820582	730190	305667	0.7994			23_152_4pc_100		37.99	0.12	37.95	38.12	46233	17985	5266	0.734			23_152_4pc_100		38.04	0.11	37.95	38.12	1324687	414185	157534	0.8252			23_152_4pc_100
	22_153_4pc_050		37.26	0.17	37.09	37.39	1840519	260159	133733	0.8247			22_153_4pc_050		37.6	0.11	37.52	37.69	1101855	466045	135067	0.7939			22_153_4pc_050		37.6	0.11	37.52	37.69	67675	15911	7133	0.8225			22_153_4pc_050		37.6	0.11	37.52	37.69	1114990	317384	117600	0.8155			22_153_4pc_050
	11_161_4pc_100		37.09	0.18	36.96	37.22	4622189	1061431	342266	0.8139			11_161_4pc_100		37.47	0.14	37.35	37.56	4301970	1026829	371467	0.8111			11_161_4pc_100		37.43	0.14	37.35	37.56	67155	12109	5667	0.816			11_161_4pc_100		37.47	0.11	37.39	37.56	1215174	870166	139067	0.7982			11_161_4pc_100
	24_162_4pc_100		37.73	0.13	37.6	37.86	4120720	680399	380267	0.7951			24_162_4pc_100		38.04	0.1	37.99	38.17	2666899	928965	275200	0.8193			24_162_4pc_100		38.04	0.12	37.99	38.17	55169	15211	5200	0.8718			24_162_4pc_100		38.08	0.11	37.99	38.17	1432969	430933	160933	0.8218			24_162_4pc_100
	23_163_4pc_050		37.22	0.15	37.09	37.35	1598582	486452	129400	0.8167			23_163_4pc_050		37.56	0.11	37.47	37.69	1266197	287094	114200	0.8147			23_163_4pc_050		37.56	0.13	37.47	37.69	74110	9508	6000	0.7994			23_163_4pc_050		37.56	0.11	37.47	37.69	1378624	157374	129733	0.8109			23_163_4pc_050
	12_171_4pc_100		37.09	0.17	36.96	37.22	3811671	1609266	296800	0.8259			12_171_4pc_100		37.43	0.14	37.35	37.56	4301364	1529003	382200	0.8058			12_171_4pc_100		37.47	0.12	37.35	37.56	58429	23337	4867	0.8634			12_171_4pc_100		37.47	0.15	37.35	37.6	1545869	299741	127867	0.8219			12_171_4pc_100
	25_172_4pc_100		37.73	0.13	37.6	37.86	4032124	720850	434734	0.8128			25_172_4pc_100		38.04	0.1	37.99	38.17	3150318	802382	335600	0.7962			25_172_4pc_100		38.08	0.11	37.99	38.17	60169	9691	5200	0.8567			25_172_4pc_100		38.08	0.09	37.99	38.17	1151264	293984	133000	0.7911			25_172_4pc_100
	24_173_4pc_050		37.26	0.13	37.17	37.39	1448745	567249	140000	0.8049			24_173_4pc_050		37.6	0.11	37.52	37.73	1502040	342276	155134	0.8231			24_173_4pc_050		37.6	0.09	37.52	37.73	74771	6910	7867	0.8095			24_173_4pc_050		37.6	0.1	37.52	37.73	1128304	113223	105666	0.8302			24_173_4pc_050
	13_181_4pc_100		37.04	0.17	36.91	37.22	5179257	1072126	378733	0.8119			13_181_4pc_100		37.47	0.15	37.35	37.6	4790395	1278869	339466	0.8226			13_181_4pc_100		37.47	0.17	37.35	37.6	43294	13839	2400	0.8675			13_181_4pc_100		37.47	0.15	37.35	37.56	1190534	202254	88333	0.8396			13_181_4pc_100
	26_182_4pc_100		37.69	0.14	37.6	37.82	3338500	921372	297534	0.8088			26_182_4pc_100		38.04	0.11	37.95	38.12	2893442	444617	290200	0.8229			26_182_4pc_100		38.04	0.11	37.95	38.12	43046	13131	4134	0.8133			26_182_4pc_100		38.04	0.1	37.95	38.17	1263490	95072	119800	0.8273			26_182_4pc_100
	25_183_4pc_050		37.35	0.13	37.22	37.43	1636441	570461	154933	0.814			25_183_4pc_050		37.69	0.1	37.6	37.78	1240233	504775	134600	0.8199			25_183_4pc_050		37.65	0.09	37.6	37.78	37422	10372	4800	0.7993			25_183_4pc_050		37.69	0.11	37.6	37.78	534582	170111	54600	0.8047			25_183_4pc_050
	14_191_4pc_100		37.13	0.17	37	37.35	5573646	766160	375800	0.8231			14_191_4pc_100		37.52	0.13	37.43	37.65	4205503	1683727	409133	0.8236			14_191_4pc_100		37.52	0.17	37.43	37.65	40710	28523	3267	0.9125			14_191_4pc_100		37.52	0.12	37.43	37.65	1109366	493539	88467	0.8579			14_191_4pc_100
	27_192_4pc_100		37.65	0.15	37.52	37.78	3105028	735381	269867	0.8343			27_192_4pc_100		37.99	0.08	37.95	38.08	1961266	981190	278000	0.8252			27_192_4pc_100		37.99	0.09	37.95	38.08	49095	20747	7667	0.828			27_192_4pc_100		37.99	0.12	37.91	38.08	855649	70555	77600	0.8283			27_192_4pc_100
	26_193_4pc_050		37.3	0.14	37.17	37.39	1719399	445324	161067	0.8117			26_193_4pc_050		37.65	0.1	37.56	37.73	1352907	426087	143600	0.8217			26_193_4pc_050		37.65	0.11	37.56	37.73	31385	8477	3333	0.795			26_193_4pc_050		37.65	0.1	37.56	37.78	543686	114132	56667	0.8179			26_193_4pc_050
	16_201_4pc_100		37.13	0.17	37	37.3	5268541	761145	379200	0.8189			16_201_4pc_100		37.52	0.11	37.43	37.6	2687395	2149765	302600	0.839			16_201_4pc_100		37.47	0.12	37.43	37.6	30339	24545	3333	0.7356			16_201_4pc_100		37.47	0.14	37.43	37.65	1105057	390675	82800	0.8335			16_201_4pc_100
	28_202_4pc_100		37.56	0.14	37.43	37.65	2179165	1095971	214400	0.835			28_202_4pc_100		37.86	0.08	37.82	37.95	1102540	1204712	144466	0.8215			28_202_4pc_100		37.91	0.09	37.82	37.95	31203	23337	3200	0.906			28_202_4pc_100		37.86	0.11	37.82	37.99	842119	265523	76133	0.8394			28_202_4pc_100
	01_203_4pc_050		35.31	0.07	35.23	35.36	1818212	39416	230000	0.7993			01_203_4pc_050		35.7	0.06	35.62	35.79	1353774	173606	156534	0.7769			01_203_4pc_050		35.7	0.12	35.62	35.79	70814	4150	11000	0.6342			01_203_4pc_050		35.7	0.06	35.66	35.79	953622	137945	108133	0.8			01_203_4pc_050
	17_211_4pc_100		37.22	0.17	37.09	37.35	4801376	1512239	337667	0.824			17_211_4pc_100		37.56	0.15	37.43	37.69	5506247	1024744	471200	0.8169			17_211_4pc_100		37.56	0.14	37.43	37.69	43133	11925	3867	0.7908			17_211_4pc_100		37.52	0.13	37.47	37.69	599854	246444	50200	0.8193			17_211_4pc_100
	02_212_4pc_050		35.36	0.08	35.27	35.4	1709737	82487	179267	0.7854			02_212_4pc_050		35.7	0.08	35.66	35.79	1206525	199143	119000	0.7703			02_212_4pc_050		35.75	0.09	35.66	35.79	85740	3112	10533	0.6635			02_212_4pc_050		35.75	0.09	35.66	35.83	1509297	40109	109333	0.8023			02_212_4pc_050
	03_213_4pc_050		35.36	0.08	35.31	35.44	1773177	247894	186133	0.7924			03_213_4pc_050		35.75	0.06	35.7	35.83	1028325	306620	129000	0.778			03_213_4pc_050		35.75	0.09	35.7	35.83	34676	7261	5667	0.645			03_213_4pc_050		35.75	0.08	35.7	35.88	856159	113447	74666	0.7848			03_213_4pc_050
	18_221_4pc_100		37.22	0.15	37.09	37.35	4849701	726030	371600	0.837			18_221_4pc_100		37.56	0.14	37.47	37.69	4275416	1387000	350400	0.8145			18_221_4pc_100		37.56	0.1	37.47	37.69	24905	16258	2133	0.8574			18_221_4pc_100		37.56	0.14	37.47	37.69	825026	283631	66666	0.8293			18_221_4pc_100
	04_222_4pc_050		35.36	0.08	35.31	35.44	1578109	194467	172200	0.7871			04_222_4pc_050		35.75	0.09	35.7	35.83	884688	172770	70400	0.7909			04_222_4pc_050		35.79	0.1	35.7	35.83	31039	1556	4400	0.6373			04_222_4pc_050		35.79	0.09	35.7	35.88	730505	43592	53467	0.805			04_222_4pc_050
	05_223_4pc_050		35.36	0.06	35.27	35.44	1741298	33202	208267	0.7763			05_223_4pc_050		35.75	0.06	35.7	35.83	890045	231403	113800	0.7824			05_223_4pc_050		35.75	0.08	35.7	35.83	48678	7269	7733	0.7226			05_223_4pc_050		35.75	0.06	35.7	35.83	699903	121406	77933	0.8109			05_223_4pc_050
	19_231_4pc_100		37.17	0.17	37.04	37.35	5022253	698462	349000	0.8192			19_231_4pc_100		37.56	0.13	37.43	37.65	3853375	1493570	301533	0.8377			19_231_4pc_100		37.52	0.12	37.43	37.65	37955	12952	3200	0.8636			19_231_4pc_100		37.56	0.15	37.43	37.65	742374	204847	53067	0.84			19_231_4pc_100
	07_232_4pc_050		35.36	0.07	35.27	35.44	1783493	85081	202400	0.7836			07_232_4pc_050		35.7	0.08	35.66	35.79	1014638	198108	85666	0.7854			07_232_4pc_050		35.7	0.09	35.66	35.79	66378	3119	7400	0.6422			07_232_4pc_050		35.75	0.09	35.66	35.83	1011018	50470	71800	0.7947			07_232_4pc_050
	08_233_4pc_050		35.4	0.08	35.31	35.49	1935680	63612	199666	0.7882			08_233_4pc_050		35.79	0.09	35.7	35.88	917800	190940	72200	0.7622			08_233_4pc_050		35.79	0.09	35.7	35.88	41853	2075	5333	0.6756			08_233_4pc_050		35.79	0.08	35.7	35.88	629769	20753	51333	0.8082			08_233_4pc_050
	13_341_4pc_050		35.4	0.08	35.31	35.49	1468242	75373	163067	0.7848			13_341_4pc_050		35.79	0.08	35.7	35.88	807642	104461	73133	0.7559			13_341_4pc_050		35.79	0.12	35.7	35.88	62690	4846	7733	0.5873			13_341_4pc_050		35.79	0.09	35.7	35.88	1177308	6226	103600	0.8033			06_341_4pc_050
	14_342_4pc_050		35.4	0.08	35.31	35.49	868745	31801	97800	0.7933			14_342_4pc_050		35.83	0.09	35.75	35.88	544355	76242	41067	0.7786			14_342_4pc_050		35.79	0.09	35.75	35.88	28782	2077	3266	0.6353			14_342_4pc_050		35.83	0.1	35.75	35.92	560514	51175	44333	0.798			08_342_4pc_050
	15_343_4pc_050		35.31	0.07	35.27	35.4	1199777	197657	142667	0.7949			15_343_4pc_050		35.7	0.07	35.62	35.79	739785	98226	67733	0.7783			15_343_4pc_050		35.7	0.11	35.62	35.79	58445	1380	6000	0.5882			15_343_4pc_050		35.7	0.07	35.62	35.79	1102498	13831	103867	0.803			09_343_4pc_050
	16_351_4pc_050		35.31	0.08	35.23	35.36	1180859	123422	134200	0.7786			16_351_4pc_050		35.7	0.07	35.66	35.79	549806	206400	56266	0.7916			16_351_4pc_050		35.7	0.09	35.66	35.79	63789	12446	7333	0.6452			16_351_4pc_050		35.7	0.08	35.62	35.83	1396992	4332	114933	0.7968			13_341_4pc_050
	17_352_4pc_050		35.31	0.08	35.23	35.36	1270133	81944	145534	0.797			17_352_4pc_050		35.7	0.08	35.62	35.79	748603	96151	63334	0.7888			17_352_4pc_050		35.7	0.1	35.62	35.79	64852	7605	9467	0.5821			17_352_4pc_050		35.7	0.08	35.62	35.79	1161380	13146	88933	0.8089			14_342_4pc_050
	18_353_4pc_050		35.31	0.08	35.23	35.36	1319754	80380	160000	0.7928			18_353_4pc_050		35.7	0.07	35.62	35.79	822107	64319	74400	0.7744			18_353_4pc_050		35.7	0.08	35.62	35.79	73750	2770	10467	0.6497			18_353_4pc_050		35.7	0.06	35.62	35.79	1101035	9681	108734	0.7919			15_343_4pc_050
	20_361_4pc_050		35.31	0.08	35.23	35.4	1208860	117546	125867	0.7975			20_361_4pc_050		35.7	0.06	35.62	35.79	681425	112057	70866	0.7629			20_361_4pc_050		35.7	0.1	35.62	35.79	48766	8301	5733	0.6773			20_361_4pc_050		35.7	0.07	35.66	35.79	570296	142605	69200	0.8196			20_361_4pc_050
	21_362_4pc_050		35.31	0.08	35.27	35.4	1122299	198178	121200	0.7975			21_362_4pc_050		35.75	0.07	35.7	35.83	614376	253708	70933	0.7714			21_362_4pc_050		35.75	0.06	35.7	35.83	40207	8825	6733	0.7323			21_362_4pc_050		35.75	0.08	35.66	35.83	665801	12446	56600	0.804			21_362_4pc_050
	22_363_4pc_050		35.36	0.09	35.27	35.44	1222332	111372	137133	0.7804			22_363_4pc_050		35.75	0.06	35.66	35.83	758545	89189	71333	0.7622			22_363_4pc_050		35.75	0.08	35.66	35.83	64737	10893	11200	0.6535			22_363_4pc_050		35.75	0.06	35.7	35.83	636351	157719	72067	0.7993			22_363_4pc_050
	23_371_4pc_050		35.36	0.09	35.27	35.4	1193547	100649	111400	0.8075			23_371_4pc_050		35.75	0.06	35.66	35.83	873497	88504	95000	0.7822			23_371_4pc_050		35.75	0.08	35.66	35.83	25157	6737	2800	0.6695			23_371_4pc_050		35.75	0.06	35.66	35.83	547721	3464	56333	0.7906			23_371_4pc_050
	24_372_4pc_050		35.31	0.09	35.27	35.4	1252434	74183	131867	0.7954			24_372_4pc_050		35.75	0.09	35.66	35.83	731049	94738	61800	0.8001			24_372_4pc_050		35.75	0.12	35.66	35.83	18576	6060	2466	0.6296			24_372_4pc_050		35.75	0.08	35.66	35.83	445305	25588	38933	0.8083			24_372_4pc_050
	25_373_4pc_050		35.36	0.05	35.31	35.44	1128470	189294	167933	0.802			25_373_4pc_050		35.75	0.07	35.7	35.83	587835	191448	71466	0.7768			25_373_4pc_050		35.75	0.08	35.7	35.83	21961	8304	3267	0.7428			25_373_4pc_050		35.75	0.07	35.7	35.83	408570	80424	49866	0.7858			25_373_4pc_050
	27_381_4pc_050		35.36	0.09	35.27	35.44	936241	141794	81800	0.7855			27_381_4pc_050		35.75	0.09	35.7	35.88	573990	132135	46800	0.7776			27_381_4pc_050		35.75	0.1	35.7	35.88	55250	8997	5267	0.7224			27_381_4pc_050		35.75	0.09	35.7	35.88	805913	141817	64466	0.7972			27_381_4pc_050
	28_382_4pc_050		35.31	0.06	35.23	35.4	1247145	39414	164800	0.7904			28_382_4pc_050		35.7	0.06	35.62	35.79	825915	52563	85200	0.7603			28_382_4pc_050		35.7	0.09	35.62	35.79	34146	4161	3666	0.6827			28_382_4pc_050		35.7	0.06	35.66	35.79	589391	131209	65067	0.8041			28_382_4pc_050
	29_383_4pc_050		35.31	0.07	35.23	35.4	1431768	38034	173133	0.7825			29_383_4pc_050		35.7	0.06	35.66	35.79	963828	230772	116867	0.7809			29_383_4pc_050		35.7	0.06	35.66	35.79	27915	5189	3067	0.7093			29_383_4pc_050		35.7	0.07	35.66	35.79	465007	74686	52666	0.7966			29_383_4pc_050
	30_391_4pc_050		35.36	0.06	35.27	35.44	1399250	54638	148066	0.7758			30_391_4pc_050		35.79	0.07	35.7	35.88	1212332	105841	113600	0.7861			30_391_4pc_050		35.79	0.09	35.7	35.88	37441	4151	3200	0.7166			30_391_4pc_050		35.79	0.07	35.75	35.88	474692	81423	57933	0.7877			30_391_4pc_050
	31_392_4pc_050		35.4	0.09	35.31	35.44	1494778	192919	141600	0.801			31_392_4pc_050		35.79	0.06	35.7	35.88	1490245	122454	144333	0.7771			31_392_4pc_050		35.79	0.09	35.7	35.88	28272	7443	3066	0.6536			31_392_4pc_050		35.79	0.06	35.75	35.88	361724	62753	42400	0.7944			31_392_4pc_050
	32_393_4pc_050		35.36	0.07	35.31	35.44	1255527	312203	156933	0.7839			32_393_4pc_050		35.79	0.06	35.7	35.88	1388377	107927	127866	0.7887			32_393_4pc_050		35.79	0.11	35.7	35.88	24647	3455	2000	0.7401			32_393_4pc_050		35.79	0.06	35.7	35.88	357992	8997	39934	0.7781			32_393_4pc_050

## Sheet: sp|P01859|IGHG2_HUMAN
K.TKPREEQFNSTFR.V												K.TKPREEQFNSTFR.V												K.TKPREEQFNSTFR.V												K.TKPREEQFNSTFR.V												K.TKPREEQFNSTFR.V [167, 179] (missed 1)
825.4171++												825.9091++												820.9050++ spontaneous deamination												821.9071++ PNGaseF deamination												820.4130++ (dotp 0) no deamination
	Replicate		best RT	max Fwhm	mim start time	max end time	total area	total background	max height	library dot product			Replicate		best RT	max Fwhm	mim start time	max end time	total area	total background	max height	library dot product			Replicate		best RT	max Fwhm	mim start time	max end time	total area	total background	max height	library dot product			Replicate		best RT	max Fwhm	mim start time	max end time	total area	total background	max height	library dot product			Replicate
	01_011_4pc_100		28.31	0.11	28.27	28.44	186865	26283	20400	0.7928			01_011_4pc_100		28.92	0.12	28.83	29.05	297848	52729	26267	0.8769			01_011_4pc_100		28.87	0.05	28.83	29.05	1386	0	200	0.7547			01_011_4pc_100		28.92	0.13	28.83	29.05	14953	0	1400	0.9274			01_011_4pc_100
	07_012_4pc_100		28.79	0.15	28.7	28.87	67362	9681	8267	0.7726			07_012_4pc_100		29.35	0.11	29.31	29.48	217896	24893	22667	0.8438			07_012_4pc_100		29.44	0.04	29.31	29.48	1989	0	200	0.6064			07_012_4pc_100		29.39	0.1	29.31	29.48	17549	0	2267	0.9679			07_012_4pc_100
	01_013_4pc_050		28.4	0.12	28.31	28.48	48494	7603	6867	0.8116			01_013_4pc_050		29	0.1	28.96	29.18	128788	12096	12200	0.847			01_013_4pc_050		29	0.07	28.96	29.18	1639	521	267	0.7209			01_013_4pc_050		29	0.11	28.92	29.22	16259	0	1867	0.977			01_013_4pc_050
	02_021_4pc_100		28.18	0.09	28.1	28.31	296574	14695	32533	0.8141			02_021_4pc_100		28.83	0.14	28.74	29	535770	25934	39200	0.8655			02_021_4pc_100		28.83	0.13	28.74	29	6394	0	400	0.7481			02_021_4pc_100		28.87	0.12	28.79	28.96	29224	8996	3067	0.9099			02_021_4pc_100
	08_022_4pc_100		28.66	0.17	28.53	28.79	74420	21781	4934	0.7766			08_022_4pc_100		29.35	0.12	29.26	29.44	212281	9677	20533	0.8614			08_022_4pc_100		29.39	#N/A	29.26	29.44	1037	0	133	0.2422			08_022_4pc_100		29.35	0.09	29.26	29.44	12874	695	1466	0.896			08_022_4pc_100
	02_023_4pc_050		28.05	0.09	28.01	28.18	70178	17290	8466	0.8318			02_023_4pc_050		28.83	0.11	28.74	28.92	124281	695	14733	0.8254			02_023_4pc_050		28.87	0.13	28.74	28.92	1560	0	200	0.7006			02_023_4pc_050		28.83	0.09	28.74	28.92	24889	0	2467	0.911			02_023_4pc_050
	09_032_4pc_100		28.79	0.08	28.74	28.87	43039	23857	7800	0.7445			09_032_4pc_100		29.39	0.09	29.35	29.52	157542	39429	17600	0.8323			09_032_4pc_100		29.39	0.04	29.35	29.52	604	0	133	0.6982			09_032_4pc_100		29.44	0.09	29.31	29.52	2938	0	333	0.908			09_032_4pc_100
	03_031_4pc_050		28.27	0.12	28.18	28.4	59825	6926	6466	0.819			03_031_4pc_050		28.87	0.11	28.83	28.96	111757	15558	12066	0.8636			03_031_4pc_050		28.87	0.04	28.83	28.96	345	0	133	0.2422			03_031_4pc_050		28.87	0.12	28.79	29.05	8562	0	867	0.7804			03_031_4pc_050
	04_033_4pc_050		28.27	0.14	28.14	28.35	67242	11241	6066	0.8103			04_033_4pc_050		28.87	0.1	28.83	29	103033	24198	10067	0.8315			04_033_4pc_050		28.96	0.04	28.83	29	865	0	133	0.3286			04_033_4pc_050		28.87	0.11	28.79	29.05	5275	0	400	0.8621			04_033_4pc_050
	10_042_4pc_100		28.74	0.11	28.66	28.83	57737	26272	9200	0.7427			10_042_4pc_100		29.39	0.11	29.31	29.48	198974	44942	18800	0.8382			10_042_4pc_100		29.39	#N/A	29.31	29.48	1297	0	200	0.2422			10_042_4pc_100		29.39	0.13	29.31	29.52	17027	0	1400	0.9487			10_042_4pc_100
	05_041_4pc_050		28.18	0.1	28.1	28.27	73233	10376	9800	0.7671			05_041_4pc_050		28.79	0.1	28.74	28.92	148147	12435	15000	0.8119			05_041_4pc_050		28.79	0.08	28.74	28.92	3892	0	400	0.7309			05_041_4pc_050		28.83	0.14	28.74	28.92	19710	0	1733	0.9371			05_041_4pc_050
	06_043_4pc_050		28.1	0.11	28.01	28.22	89893	1724	9667	0.8133			06_043_4pc_050		28.79	0.09	28.7	28.87	127106	23523	13200	0.857			06_043_4pc_050		28.79	0.07	28.7	28.87	2078	0	267	0.6288			06_043_4pc_050		28.74	0.11	28.7	28.92	18071	0	1800	0.8162			06_043_4pc_050
	11_052_4pc_100		28.79	0.12	28.66	28.92	94291	1042	9533	0.7662			11_052_4pc_100		29.39	0.1	29.35	29.52	199830	42885	24666	0.8197			11_052_4pc_100		29.48	0.04	29.35	29.52	2420	0	400	0.5606			11_052_4pc_100		29.39	0.07	29.35	29.52	1562	1035	200	0.937			11_052_4pc_100
	12_053_4pc_100		28.79	0.1	28.74	28.92	52024	20059	7133	0.733			12_053_4pc_100		29.44	0.11	29.39	29.56	137174	31801	15934	0.8478			12_053_4pc_100		29.52	0.04	29.39	29.56	1990	0	467	0.4907			12_053_4pc_100		29.48	0.09	29.39	29.61	1127	0	200	0.6521			12_053_4pc_100
	08_051_4pc_050		28.22	0.1	28.14	28.31	78484	0	9800	0.7771			08_051_4pc_050		28.87	0.09	28.83	29	101733	22818	12466	0.8219			08_051_4pc_050		28.87	0.04	28.83	29	2247	0	333	0.5302			08_051_4pc_050		28.87	0.08	28.79	29	3200	2594	467	0.7724			08_051_4pc_050
	14_072_4pc_100		28.7	0.12	28.61	28.79	61996	24903	6266	0.8139			14_072_4pc_100		29.35	0.08	29.26	29.48	236216	6055	26933	0.8443			14_072_4pc_100		29.35	0.09	29.26	29.48	2680	0	267	0.6615			14_072_4pc_100		29.35	0.08	29.31	29.44	7778	3112	1200	0.8495			14_072_4pc_100
	09_071_4pc_050		28.18	0.11	28.1	28.27	100986	0	12333	0.7506			09_071_4pc_050		28.83	0.07	28.79	28.92	106089	41510	15666	0.8248			09_071_4pc_050		28.83	0.06	28.79	28.92	2420	0	333	0.8515			09_071_4pc_050		28.83	0.11	28.79	28.92	26460	2591	3800	0.9136			09_071_4pc_050
	10_073_4pc_050		28.18	0.14	28.1	28.31	102025	0	9733	0.7779			10_073_4pc_050		28.87	0.1	28.79	28.96	140594	11071	15733	0.8703			10_073_4pc_050		28.92	0.04	28.79	28.96	1125	0	200	0.7153			10_073_4pc_050		28.87	0.08	28.79	28.96	17901	0	1600	0.8646			10_073_4pc_050
	15_082_4pc_100		28.7	0.13	28.57	28.83	81144	18685	8000	0.7981			15_082_4pc_100		29.35	0.11	29.26	29.44	228868	17985	24866	0.8615			15_082_4pc_100		29.31	0.04	29.26	29.44	1038	0	200	0.8947			15_082_4pc_100		29.31	0.13	29.26	29.44	20653	695	2133	0.8517			15_082_4pc_100
	11_081_4pc_050		28.4	0.08	28.27	28.48	48764	0	6133	0.7776			11_081_4pc_050		29.05	0.1	28.96	29.13	130860	9677	15667	0.8652			11_081_4pc_050		29.09	0.09	28.96	29.13	1125	0	200	0.6149			11_081_4pc_050		29.09	0.12	28.96	29.13	9942	0	933	0.951			11_081_4pc_050
	12_083_4pc_050		28.4	0.11	28.27	28.48	58805	1725	6134	0.7907			12_083_4pc_050		29	0.09	28.92	29.09	116813	2770	14333	0.8562			12_083_4pc_050		29	0.04	28.92	29.09	346	0	67	0.6695			12_083_4pc_050		29	0.08	28.96	29.13	12618	2074	1667	0.9678			12_083_4pc_050
	16_092_4pc_100		28.66	0.09	28.57	28.74	69661	17290	8200	0.7854			16_092_4pc_100		29.31	0.07	29.26	29.39	169757	86604	28000	0.9085			16_092_4pc_100		29.26	#N/A	29.26	29.39	1037	347	200	0.9487			16_092_4pc_100		29.31	0.09	29.26	29.39	20745	6737	2800	0.9445			16_092_4pc_100
	13_091_4pc_050		28.35	0.11	28.22	28.48	70527	0	6600	0.7832			13_091_4pc_050		28.96	0.09	28.87	29.09	151860	0	14133	0.8296			13_091_4pc_050		28.96	0.05	28.87	29.09	1211	0	200	0.8317			13_091_4pc_050		29	0.09	28.87	29.09	19449	0	2000	0.9431			13_091_4pc_050
	15_093_4pc_050		28.35	0.13	28.27	28.48	75396	6057	7933	0.7916			15_093_4pc_050		29	0.09	28.92	29.09	122529	11756	13267	0.8812			15_093_4pc_050		28.96	0.05	28.92	29.09	2938	0	533	0.5097			15_093_4pc_050		29	0.1	28.92	29.09	19451	695	2600	0.9276			15_093_4pc_050
	03_101_4pc_100		28.27	0.09	28.22	28.35	187649	50820	24800	0.823			03_101_4pc_100		28.87	0.14	28.79	29.09	446870	16942	29733	0.8493			03_101_4pc_100		28.92	0.06	28.79	29.09	6746	0	667	0.795			03_101_4pc_100		28.92	0.11	28.83	29	31719	12446	3000	0.9607			03_101_4pc_100
	17_102_4pc_100		28.74	0.11	28.66	28.83	52809	27662	5600	0.8156			17_102_4pc_100		29.35	0.1	29.31	29.48	192739	43573	19466	0.8614			17_102_4pc_100		29.35	0.13	29.31	29.48	1472	0	133	0.7867			17_102_4pc_100		29.35	0.08	29.31	29.44	23686	1556	3200	0.9425			17_102_4pc_100
	16_103_4pc_050		28.31	0.12	28.22	28.44	70523	869	7733	0.7566			16_103_4pc_050		28.96	0.1	28.87	29.05	118673	2074	11733	0.8132			16_103_4pc_050		29	0.11	28.87	29.05	2592	0	400	0.7095			16_103_4pc_050		28.96	0.08	28.92	29.05	16086	7261	2067	0.8486			16_103_4pc_050
	04_111_4pc_100		28.22	0.07	28.14	28.31	318939	0	43400	0.8057			04_111_4pc_100		28.87	0.13	28.79	29.05	443228	78864	35733	0.8609			04_111_4pc_100		28.92	0.12	28.79	29.05	2336	0	200	0.6433			04_111_4pc_100		28.87	0.15	28.79	29	8824	1725	867	0.9373			04_111_4pc_100
	18_112_4pc_100		28.7	0.12	28.61	28.79	53351	17982	5934	0.7795			18_112_4pc_100		29.35	0.11	29.26	29.44	194644	18670	25266	0.9197			18_112_4pc_100		29.35	0.07	29.26	29.44	1556	0	267	0.5873			18_112_4pc_100		29.39	0.13	29.26	29.44	9249	0	1000	0.9228			18_112_4pc_100
	17_113_4pc_050		28.27	0.13	28.18	28.4	58275	6057	6733	0.7773			17_113_4pc_050		28.92	0.12	28.83	29	114777	1390	13333	0.8334			17_113_4pc_050		28.92	0.04	28.83	29	1814	0	333	0.3463			17_113_4pc_050		28.92	0.09	28.83	29	10716	0	1733	0.8956			17_113_4pc_050
	06_121_4pc_100		28.18	0.07	28.14	28.27	309086	21781	54800	0.7975			06_121_4pc_100		28.92	0.13	28.79	29	472458	99442	40200	0.8709			06_121_4pc_100		28.92	0.07	28.79	29	4323	0	533	0.6414			06_121_4pc_100		28.92	0.09	28.79	28.96	13399	2770	1533	0.9641			06_121_4pc_100
	19_122_4pc_100		28.61	0.17	28.53	28.74	71053	22468	7667	0.7787			19_122_4pc_100		29.31	0.11	29.22	29.44	270222	12957	23000	0.8315			19_122_4pc_100		29.39	0.04	29.22	29.44	1900	695	266	0.4767			19_122_4pc_100		29.31	0.11	29.22	29.39	13054	348	1333	0.8945			19_122_4pc_100
	18_123_4pc_050		28.27	0.08	28.14	28.35	75277	869	9866	0.7861			18_123_4pc_050		28.92	0.1	28.83	29	123428	11067	11667	0.8519			18_123_4pc_050		28.87	0.05	28.83	29	2164	1035	400	0.7475			18_123_4pc_050		28.87	0.11	28.83	29	21610	0	2267	0.9273			18_123_4pc_050
	07_131_4pc_100		28.18	0.08	28.1	28.27	303663	1380	43800	0.8049			07_131_4pc_100		28.83	0.15	28.74	29	454017	77787	38934	0.8788			07_131_4pc_100		28.74	0.15	28.74	29	3115	0	267	0.5946			07_131_4pc_100		28.87	0.13	28.74	29	26795	0	2000	0.8763			07_131_4pc_100
	21_132_4pc_100		28.61	0.16	28.53	28.74	100519	2593	8400	0.7555			21_132_4pc_100		29.31	0.1	29.22	29.44	248591	6057	25333	0.8509			21_132_4pc_100		29.39	0.04	29.22	29.44	1473	0	200	0.6324			21_132_4pc_100		29.31	0.08	29.26	29.39	21178	5702	3000	0.975			21_132_4pc_100
	19_133_4pc_050		28.4	0.1	28.31	28.48	27144	9677	3667	0.7711			19_133_4pc_050		28.96	0.1	28.92	29.09	99351	6226	9200	0.8309			19_133_4pc_050		28.92	#N/A	28.92	29.09	346	0	133	0.2422			19_133_4pc_050		29	0.08	28.92	29.09	11069	0	1133	0.8562			19_133_4pc_050
	08_141_4pc_100		28.05	0.07	28.01	28.14	361724	16593	61266	0.8192			08_141_4pc_100		28.74	0.12	28.66	28.87	476581	90768	43266	0.8665			08_141_4pc_100		28.79	0.06	28.66	28.87	2421	695	400	0.5166			08_141_4pc_100		28.79	0.13	28.66	28.87	34139	2593	3200	0.8769			08_141_4pc_100
	22_142_4pc_100		28.74	0.14	28.66	28.87	84868	14702	9466	0.7719			22_142_4pc_100		29.39	0.11	29.35	29.52	181320	42200	17333	0.8664			22_142_4pc_100		29.44	0.04	29.35	29.52	1211	0	133	0.7782			22_142_4pc_100		29.44	0.1	29.35	29.48	8822	3113	933	0.7689			22_142_4pc_100
	20_143_4pc_050		28.27	0.1	28.18	28.35	62338	8996	6934	0.8046			20_143_4pc_050		28.92	0.1	28.83	29	111241	4149	12333	0.8364			20_143_4pc_050		28.96	0.05	28.83	29	1816	0	200	0.7697			20_143_4pc_050		28.92	0.1	28.83	29	16766	0	1733	0.9619			20_143_4pc_050
	09_151_4pc_100		28.05	0.08	27.97	28.14	351486	695	53000	0.7886			09_151_4pc_100		28.74	0.07	28.66	28.83	619641	109943	86267	0.8433			09_151_4pc_100		28.74	0.09	28.66	28.83	3890	0	400	0.6536			09_151_4pc_100		28.74	0.08	28.66	28.83	25500	1379	3200	0.9793			09_151_4pc_100
	23_152_4pc_100		28.74	0.16	28.61	28.83	84047	18158	6600	0.807			23_152_4pc_100		29.39	0.1	29.31	29.48	238900	2074	25866	0.8587			23_152_4pc_100		29.39	0.09	29.31	29.48	521	0	67	0.7325			23_152_4pc_100		29.39	0.12	29.31	29.48	14868	0	1267	0.9396			23_152_4pc_100
	22_153_4pc_050		28.31	0.1	28.18	28.4	69512	9520	7533	0.7858			22_153_4pc_050		28.92	0.07	28.87	29	94125	24893	13734	0.868			22_153_4pc_050		28.92	0.04	28.87	29	777	174	133	0.9201			22_153_4pc_050		28.92	0.07	28.83	29.05	21952	0	2400	0.8258			22_153_4pc_050
	11_161_4pc_100		28.14	0.08	28.05	28.22	327062	0	50333	0.7951			11_161_4pc_100		28.87	0.12	28.7	28.96	534192	33214	46400	0.8759			11_161_4pc_100		28.87	0.17	28.7	28.96	3459	0	267	0.5688			11_161_4pc_100		28.87	0.12	28.74	28.96	28438	2419	2933	0.991			11_161_4pc_100
	24_162_4pc_100		28.83	0.1	28.7	28.92	79119	1725	9867	0.7825			24_162_4pc_100		29.48	0.13	29.39	29.56	190662	31126	20066	0.8993			24_162_4pc_100		29.52	#N/A	29.39	29.56	1211	0	200	0.5607			24_162_4pc_100		29.48	0.1	29.39	29.56	17547	3454	2134	0.8906			24_162_4pc_100
	23_163_4pc_050		28.22	0.13	28.14	28.35	86093	1724	8600	0.7643			23_163_4pc_050		28.87	0.1	28.83	29	134233	13826	11134	0.8114			23_163_4pc_050		28.92	0.06	28.83	29	3371	0	600	0.5732			23_163_4pc_050		28.92	0.11	28.83	29	38633	695	3733	0.8442			23_163_4pc_050
	12_171_4pc_100		28.14	0.07	28.05	28.22	339858	0	49467	0.8109			12_171_4pc_100		28.83	0.12	28.7	28.96	444021	79891	36934	0.8571			12_171_4pc_100		28.87	0.08	28.7	28.96	1730	0	333	0.4285			12_171_4pc_100		28.83	0.13	28.66	28.96	13052	0	1200	0.8691			12_171_4pc_100
	25_172_4pc_100		28.79	0.15	28.7	28.92	92257	869	7666	0.763			25_172_4pc_100		29.48	0.11	29.44	29.56	88371	68993	14867	0.8958			25_172_4pc_100		29.48	0.04	29.44	29.56	865	0	200	0.7093			25_172_4pc_100		29.52	0.14	29.39	29.61	8987	0	1000	0.7541			25_172_4pc_100
	24_173_4pc_050		28.31	0.09	28.27	28.4	36833	14529	6666	0.7903			24_173_4pc_050		28.96	0.12	28.87	29.05	107433	695	12133	0.8471			24_173_4pc_050		28.96	0.04	28.87	29.05	261	0	67	0.7325			24_173_4pc_050		29	0.09	28.87	29.05	4321	0	467	0.9416			24_173_4pc_050
	13_181_4pc_100		28.14	0.09	28.05	28.22	313322	2074	46133	0.8068			13_181_4pc_100		28.83	0.08	28.74	28.92	503190	89195	66733	0.8731			13_181_4pc_100		28.83	0.07	28.74	28.92	865	0	133	0.91			13_181_4pc_100		28.83	0.1	28.74	28.92	13138	2074	1400	0.9242			13_181_4pc_100
	26_182_4pc_100		28.74	0.13	28.66	28.87	116342	6910	11067	0.7538			26_182_4pc_100		29.44	0.09	29.39	29.56	170791	54629	19066	0.8615			26_182_4pc_100		29.48	0.08	29.39	29.56	1641	0	200	0.8262			26_182_4pc_100		29.44	0.12	29.39	29.56	9942	1379	1134	0.8898			26_182_4pc_100
	25_183_4pc_050		28.4	0.13	28.31	28.48	51772	8298	6467	0.7783			25_183_4pc_050		29	0.08	28.92	29.09	99357	2760	13000	0.8367			25_183_4pc_050		28.92	0.04	28.92	29.09	346	0	133	0.6695			25_183_4pc_050		29	0.09	28.92	29.09	4842	0	667	0.936			25_183_4pc_050
	14_191_4pc_100		28.22	0.08	28.18	28.31	284569	36833	39800	0.8302			14_191_4pc_100		28.92	0.15	28.83	29.05	344438	93348	29600	0.8723			14_191_4pc_100		29	0.07	28.83	29.05	1211	0	200	0.3449			14_191_4pc_100		28.96	0.2	28.83	29.09	23080	0	1267	0.9376			14_191_4pc_100
	27_192_4pc_100		28.74	0.18	28.61	28.87	103586	1043	8400	0.7956			27_192_4pc_100		29.39	0.1	29.35	29.52	210887	28368	21266	0.8752			27_192_4pc_100		29.39	0.09	29.35	29.52	2423	0	267	0.7774			27_192_4pc_100		29.44	0.11	29.31	29.56	18068	0	1600	0.8392			27_192_4pc_100
	26_193_4pc_050		28.35	0.11	28.27	28.44	52925	2075	7667	0.7434			26_193_4pc_050		28.96	0.09	28.92	29.09	99101	10366	11000	0.8333			26_193_4pc_050		29.05	0.04	28.92	29.09	693	0	200	0.3348			26_193_4pc_050		29	0.1	28.92	29.09	11240	0	1133	0.96			26_193_4pc_050
	16_201_4pc_100		28.18	0.07	28.14	28.31	356623	31116	57933	0.7838			16_201_4pc_100		28.92	0.15	28.74	29	523070	37338	39667	0.8591			16_201_4pc_100		28.87	0.09	28.74	29	3201	0	267	0.7471			16_201_4pc_100		28.87	0.15	28.79	29	44791	12101	3400	0.9107			16_201_4pc_100
	28_202_4pc_100		28.57	0.07	28.48	28.7	157108	0	24133	0.744			28_202_4pc_100		29.31	0.11	29.22	29.39	288801	6226	28200	0.8615			28_202_4pc_100		29.31	0.09	29.22	29.39	7868	0	733	0.8336			28_202_4pc_100		29.31	0.08	29.26	29.39	45463	39930	6000	0.9681			28_202_4pc_100
	01_203_4pc_050		27.06	0.08	27.01	27.14	22915	3113	3600	0.7893			01_203_4pc_050		27.75	0.09	27.71	27.88	134407	9677	18067	0.7331			01_203_4pc_050		27.79	0.04	27.71	27.88	865	0	200	0.6547			01_203_4pc_050		27.75	0.12	27.66	27.88	11419	0	1067	0.8467			01_203_4pc_050
	17_211_4pc_100		28.27	0.09	28.18	28.4	310766	6913	39800	0.8103			17_211_4pc_100		28.92	0.15	28.83	29.09	391193	60163	30133	0.863			17_211_4pc_100		29	0.08	28.83	29.09	2419	0	400	0.5166			17_211_4pc_100		28.96	0.14	28.83	29.09	17199	0	1400	0.8965			17_211_4pc_100
	02_212_4pc_050		27.06	0.07	27.01	27.14	34331	3626	6667	0.6883			02_212_4pc_050		27.75	0.08	27.71	27.88	142272	9503	17600	0.7244			02_212_4pc_050		27.79	0.09	27.71	27.88	1557	0	267	0.3833			02_212_4pc_050		27.79	0.08	27.66	27.88	15567	0	2267	0.8073			02_212_4pc_050
	03_213_4pc_050		27.06	0.1	27.01	27.19	34328	3284	4533	0.7322			03_213_4pc_050		27.79	0.1	27.71	27.88	167163	6223	17533	0.7091			03_213_4pc_050		#N/A	#N/A	27.71	27.88	0	0	0	0			03_213_4pc_050		27.75	0.09	27.71	27.92	14605	0	1600	0.8557			03_213_4pc_050
	18_221_4pc_100		28.31	0.1	28.22	28.4	253248	24893	31067	0.7691			18_221_4pc_100		28.92	0.13	28.87	29.09	289812	86438	25467	0.8657			18_221_4pc_100		28.96	0.09	28.87	29.09	1819	0	200	0.5007			18_221_4pc_100		28.92	0.14	28.87	29.09	5012	0	333	0.8686			18_221_4pc_100
	04_222_4pc_050		27.1	0.1	27.06	27.23	20565	1390	2600	0.6929			04_222_4pc_050		27.79	0.09	27.75	27.88	108430	9852	13533	0.7033			04_222_4pc_050		27.84	0.04	27.75	27.88	174	0	67	0.3232			04_222_4pc_050		27.84	0.11	27.75	27.97	7439	0	800	0.6758			04_222_4pc_050
	05_223_4pc_050		27.1	0.09	27.06	27.19	21439	2590	3867	0.5614			05_223_4pc_050		27.79	0.09	27.75	27.92	139976	7616	12933	0.7692			05_223_4pc_050		27.84	0.04	27.75	27.92	1210	0	267	0.6979			05_223_4pc_050		27.84	0.06	27.71	27.88	6481	0	1200	0.6991			05_223_4pc_050
	19_231_4pc_100		28.27	0.08	28.18	28.35	304966	4846	40933	0.815			19_231_4pc_100		28.92	0.13	28.83	29.05	423162	64838	36666	0.8789			19_231_4pc_100		28.96	0.05	28.83	29.05	1127	0	267	0.302			19_231_4pc_100		28.92	0.07	28.83	29.05	4148	2074	333	0.8929			19_231_4pc_100
	07_232_4pc_050		27.06	0.08	27.01	27.14	19799	1035	2867	0.6964			07_232_4pc_050		27.75	0.09	27.66	27.84	130568	1380	15134	0.7183			07_232_4pc_050		27.66	0.04	27.66	27.84	346	0	133	0.6754			07_232_4pc_050		27.75	0.05	27.71	27.92	7176	0	867	0.8077			07_232_4pc_050
	08_233_4pc_050		27.1	0.06	27.06	27.23	25663	695	3866	0.7122			08_233_4pc_050		27.79	0.08	27.75	27.88	109030	21789	17000	0.6751			08_233_4pc_050		27.79	0.05	27.75	27.88	1040	0	267	0.5392			08_233_4pc_050		27.84	0.11	27.71	27.92	5881	0	600	0.7871			08_233_4pc_050
	13_341_4pc_050		27.06	0.11	27.01	27.19	23170	0	2000	0.7177			13_341_4pc_050		27.84	0.09	27.75	27.92	79121	14516	8467	0.737			13_341_4pc_050		27.84	0.04	27.75	27.92	519	0	133	0.3972			13_341_4pc_050		27.79	0.15	27.71	27.97	4320	0	533	0.7898			13_341_4pc_050
	14_342_4pc_050		27.06	0.08	27.01	27.14	18505	2246	3667	0.6811			14_342_4pc_050		27.75	0.09	27.71	27.88	70356	2074	7933	0.7359			14_342_4pc_050		27.79	0.04	27.71	27.88	432	0	133	0.3232			14_342_4pc_050		27.75	0.11	27.66	27.88	3979	0	667	0.7033			14_342_4pc_050
	15_343_4pc_050		26.97	0.09	26.93	27.06	24384	1035	3200	0.7387			15_343_4pc_050		27.71	0.07	27.62	27.79	83234	2596	11867	0.7108			15_343_4pc_050		27.66	0.04	27.62	27.79	692	0	133	0.6852			15_343_4pc_050		27.71	0.08	27.66	27.79	3888	0	733	0.6023			15_343_4pc_050
	16_351_4pc_050		27.01	0.08	26.93	27.1	19803	1380	4067	0.6465			16_351_4pc_050		27.71	0.1	27.62	27.84	81164	2593	8267	0.7149			16_351_4pc_050		27.75	0.04	27.62	27.84	174	0	67	0.5377			16_351_4pc_050		27.71	0.13	27.58	27.79	5791	0	933	0.7301			16_351_4pc_050
	17_352_4pc_050		26.97	0.05	26.93	27.01	19717	1728	5467	0.6734			17_352_4pc_050		27.71	0.1	27.62	27.79	79343	0	10400	0.7127			17_352_4pc_050		27.71	0.04	27.62	27.79	863	0	200	0.5154			17_352_4pc_050		27.71	0.07	27.62	27.84	3114	0	467	0.8557			17_352_4pc_050
	18_353_4pc_050		27.01	0.09	26.93	27.1	26462	0	3067	0.64			18_353_4pc_050		27.75	0.09	27.66	27.84	83964	3455	8467	0.7618			18_353_4pc_050		#N/A	#N/A	27.66	27.84	0	0	0	0			18_353_4pc_050		27.75	0.04	27.62	27.84	1381	869	200	0.6917			18_353_4pc_050
	20_361_4pc_050		27.01	0.09	26.93	27.1	25246	0	3200	0.6945			20_361_4pc_050		27.71	0.09	27.62	27.79	60758	695	8133	0.6814			20_361_4pc_050		27.75	0.05	27.62	27.79	692	0	200	0.3156			20_361_4pc_050		27.71	0.08	27.62	27.84	5099	0	600	0.7617			20_361_4pc_050
	21_362_4pc_050		27.01	0.08	26.97	27.1	21178	863	4067	0.6484			21_362_4pc_050		27.75	0.12	27.66	27.84	69175	0	8267	0.7057			21_362_4pc_050		#N/A	#N/A	27.66	27.84	0	0	0	0			21_362_4pc_050		27.75	0.05	27.66	27.84	4756	0	933	0.6681			21_362_4pc_050
	22_363_4pc_050		27.01	0.06	26.97	27.1	22645	0	4267	0.6416			22_363_4pc_050		27.75	0.13	27.66	27.88	65885	0	7667	0.7208			22_363_4pc_050		27.71	0.04	27.66	27.88	777	0	133	0.3811			22_363_4pc_050		27.75	0.05	27.66	27.79	3460	0	600	0.7929			22_363_4pc_050
	23_371_4pc_050		27.01	0.09	26.97	27.14	22987	521	2800	0.6532			23_371_4pc_050		27.75	0.09	27.66	27.84	65372	0	6867	0.778			23_371_4pc_050		27.75	0.04	27.66	27.84	174	0	67	0.5377			23_371_4pc_050		27.75	0.08	27.66	27.84	6831	0	1067	0.7996			23_371_4pc_050
	24_372_4pc_050		27.06	0.06	27.01	27.19	19194	348	2867	0.7609			24_372_4pc_050		27.75	0.06	27.71	27.84	57051	15037	8267	0.7798			24_372_4pc_050		#N/A	#N/A	27.71	27.84	0	0	0	0			24_372_4pc_050		27.75	0.07	27.71	27.84	7863	0	933	0.8314			24_372_4pc_050
	25_373_4pc_050		27.06	0.09	27.01	27.14	19021	0	3067	0.6412			25_373_4pc_050		27.79	0.07	27.75	27.88	53869	15042	8133	0.6986			25_373_4pc_050		27.75	#N/A	27.75	27.88	87	0	67	0.2104			25_373_4pc_050		27.79	0.05	27.75	27.88	4842	521	800	0.804			25_373_4pc_050
	27_381_4pc_050		27.01	0.09	26.93	27.1	20493	0	2933	0.6827			27_381_4pc_050		27.75	0.1	27.66	27.84	58108	0	5933	0.769			27_381_4pc_050		27.79	0.06	27.66	27.84	1471	0	400	0.3232			27_381_4pc_050		27.75	0.05	27.71	27.84	7867	1556	1667	0.7659			27_381_4pc_050
	28_382_4pc_050		27.01	0.1	26.93	27.14	16170	0	1533	0.7469			28_382_4pc_050		27.75	0.1	27.66	27.84	61131	695	9000	0.7285			28_382_4pc_050		27.75	0.04	27.66	27.84	174	0	67	0.3232			28_382_4pc_050		27.75	0.09	27.62	27.84	7692	0	1133	0.8785			28_382_4pc_050
	29_383_4pc_050		26.97	0.07	26.89	27.06	22560	0	3733	0.6543			29_383_4pc_050		27.66	0.08	27.62	27.75	44080	10891	6600	0.7529			29_383_4pc_050		#N/A	#N/A	27.62	27.75	0	0	0	0			29_383_4pc_050		27.66	0.07	27.58	27.75	7695	0	1067	0.8956			29_383_4pc_050
	30_391_4pc_050		27.01	0.1	26.93	27.06	12712	0	2333	0.6437			30_391_4pc_050		27.66	0.08	27.62	27.75	41487	1042	5933	0.6929			30_391_4pc_050		27.66	0.04	27.62	27.75	345	0	133	0.5377			30_391_4pc_050		27.66	0.07	27.58	27.84	1557	0	267	0.685			30_391_4pc_050
	31_392_4pc_050		27.01	0.08	26.97	27.14	18234	0	2133	0.6909			31_392_4pc_050		27.71	0.1	27.62	27.79	63521	695	8066	0.7308			31_392_4pc_050		#N/A	#N/A	27.62	27.79	0	0	0	0			31_392_4pc_050		27.71	0.12	27.62	27.79	5010	0	533	0.7493			31_392_4pc_050
	32_393_4pc_050		27.1	0.14	26.97	27.23	14435	0	933	0.6202			32_393_4pc_050		27.75	0.06	27.66	27.84	47904	695	6533	0.7335			32_393_4pc_050		27.75	0.04	27.66	27.84	865	0	133	0.5445			32_393_4pc_050		27.75	0.06	27.66	27.88	5188	0	867	0.7134			32_393_4pc_050

## Sheet: sp|P01876|IGHA1_HUMAN
R.LSLHRPALEDLLLGSEANLTCTLTGLR.D												R.LSLHRPALEDLLLGSEANLTCTLTGLR.D												R.LSLHRPALEDLLLGSEANLTCTLTGLR.D												R.LSLHRPALEDLLLGSEANLTCTLTGLR.D												R.LSLHRPALEDLLLGSEANLTCTLTGLR.D
744.1571++++												744.4031++++												741.9010++++ spontaneous deamination												742.4021++++ PNGaseF deamination												741.6550++++ no deamination
	Replicate		best RT	max Fwhm	mim start time	max end time	total area	total background	max height	library dot product			Replicate		best RT	max Fwhm	mim start time	max end time	total area	total background	max height	library dot product			Replicate		best RT	max Fwhm	mim start time	max end time	total area	total background	max height	library dot product			Replicate		best RT	max Fwhm	mim start time	max end time	total area	total background	max height	library dot product			Replicate
	01_011_4pc_100		43.96	0.16	43.79	44.09	7659040	3731849	516933	0.7469			01_011_4pc_100		44.87	0.17	44.65	45	15238752	2691184	727948	0.7614			01_011_4pc_100		44.82	0.16	44.65	45	442192	93522	23867	0.6684			01_011_4pc_100		44.82	0.13	44.74	44.95	1175402	812478	70266	0.7189			01_011_4pc_100
	02_021_4pc_100		43.79	0.19	43.61	43.96	8093801	2381413	358066	0.7547			02_021_4pc_100		44.69	0.19	44.48	44.91	15067278	2232679	620286	0.7542			02_021_4pc_100		44.69	0.21	44.48	44.91	732342	119834	33000	0.6494			02_021_4pc_100		44.69	0.2	44.61	44.87	2616078	1090103	117534	0.7241			07_012_4pc_100
	03_101_4pc_100		43.87	0.18	43.66	44.04	11085948	954028	526404	0.7349			03_101_4pc_100		44.74	0.19	44.56	44.95	15300030	2658255	609315	0.7616			03_101_4pc_100		44.74	0.19	44.56	44.95	2735992	384403	162200	0.6509			03_101_4pc_100		44.74	0.17	44.65	44.91	9563529	4833347	473521	0.7154			01_013_4pc_050
	04_111_4pc_100		43.96	0.18	43.79	44.13	9263081	3085320	543702	0.7637			04_111_4pc_100		44.82	0.19	44.65	45	14403162	2800443	579085	0.7737			04_111_4pc_100		44.87	0.19	44.65	45	2590346	547621	146000	0.6417			04_111_4pc_100		44.87	0.14	44.74	44.95	7093056	6558559	402358	0.7128			02_021_4pc_100
	06_121_4pc_100		44	0.16	43.79	44.13	9139998	2640029	478406	0.7533			06_121_4pc_100		44.78	0.21	44.61	44.95	14183546	2220980	541217	0.7794			06_121_4pc_100		44.74	0.21	44.61	44.95	5406593	815925	257666	0.6372			06_121_4pc_100		44.78	0.19	44.69	44.95	20299606	11214036	915594	0.7087			08_022_4pc_100
	07_131_4pc_100		43.92	0.18	43.7	44.04	10073380	3462861	478128	0.7468			07_131_4pc_100		44.69	0.19	44.56	44.91	16009988	4189032	675649	0.7638			07_131_4pc_100		44.69	0.19	44.56	44.91	2703562	726297	156734	0.6358			07_131_4pc_100		44.74	0.19	44.61	44.87	11050282	4943310	433849	0.7345			02_023_4pc_050
	08_141_4pc_100		43.83	0.16	43.74	44	6794179	4208357	356334	0.7638			08_141_4pc_100		44.69	0.18	44.56	44.91	15705895	2885827	807009	0.7711			08_141_4pc_100		44.69	0.16	44.56	44.91	2146992	492492	140333	0.6506			08_141_4pc_100		44.69	0.17	44.61	44.87	8663324	4755557	370635	0.7195			09_032_4pc_100
	09_151_4pc_100		43.83	0.17	43.66	44	10732739	1531470	539967	0.7323			09_151_4pc_100		44.65	0.2	44.43	44.87	15768847	2335440	578106	0.7726			09_151_4pc_100		44.65	0.2	44.43	44.87	1149636	131214	55267	0.6454			09_151_4pc_100		44.61	0.17	44.56	44.78	2719028	2913839	136000	0.7106			03_031_4pc_050
	11_161_4pc_100		43.92	0.15	43.79	44.04	7052520	4467220	429590	0.7384			11_161_4pc_100		44.78	0.21	44.61	44.95	16678065	3164169	722568	0.7654			11_161_4pc_100		44.78	0.17	44.61	44.95	1644396	179788	102800	0.5851			11_161_4pc_100		44.78	0.17	44.69	44.95	6645017	2753699	339467	0.7273			04_033_4pc_050
	12_171_4pc_100		43.92	0.16	43.74	44.09	11491652	2151209	563120	0.7504			12_171_4pc_100		44.74	0.18	44.61	44.91	15633731	4173518	717238	0.7667			12_171_4pc_100		44.78	0.2	44.61	44.91	1781297	505814	87533	0.648			12_171_4pc_100		44.74	0.16	44.65	44.91	8908615	3657161	404800	0.7209			10_042_4pc_100
	13_181_4pc_100		43.92	0.14	43.79	44	6046622	4614675	404942	0.7208			13_181_4pc_100		44.74	0.17	44.56	44.91	14963986	3039727	711110	0.7676			13_181_4pc_100		44.74	0.17	44.56	44.91	2393323	426785	133267	0.5978			13_181_4pc_100		44.74	0.19	44.61	44.91	13784323	3944833	694597	0.7125			05_041_4pc_050
	14_191_4pc_100		43.96	0.16	43.83	44.13	9679803	3790406	541803	0.7635			14_191_4pc_100		44.78	0.2	44.61	44.95	16902134	2752026	763825	0.7805			14_191_4pc_100		44.82	0.22	44.61	44.95	3270828	449440	154733	0.6196			14_191_4pc_100		44.82	0.17	44.69	44.95	11378899	6750423	555352	0.7098			06_043_4pc_050
	16_201_4pc_100		43.96	0.18	43.79	44.13	10440665	2866845	605818	0.747			16_201_4pc_100		44.74	0.21	44.65	44.95	13232667	4524431	566888	0.7625			16_201_4pc_100		44.74	0.22	44.65	44.95	4062728	1159233	208134	0.6155			16_201_4pc_100		44.78	0.19	44.69	44.95	15164144	12214226	733310	0.7194			11_052_4pc_100
	17_211_4pc_100		44	0.17	43.83	44.13	10225904	3686301	613254	0.7577			17_211_4pc_100		44.82	0.17	44.65	45	17939630	3429692	781635	0.7774			17_211_4pc_100		44.82	0.17	44.65	45	2087298	349869	136133	0.6379			17_211_4pc_100		44.87	0.17	44.74	44.95	5769083	5435803	281533	0.7451			12_053_4pc_100
	18_221_4pc_100		44.04	0.15	43.87	44.13	7301205	3663399	455269	0.7718			18_221_4pc_100		44.82	0.16	44.69	45	14239908	3173919	709025	0.7306			18_221_4pc_100		44.82	0.19	44.69	45	3086936	681503	172733	0.61			18_221_4pc_100		44.82	0.16	44.74	45	16287315	7127640	837483	0.7211			08_051_4pc_050
	19_231_4pc_100		43.92	0.17	43.79	44.13	10236594	2496190	462438	0.7444			19_231_4pc_100		44.82	0.2	44.65	45	14949163	4078275	680914	0.7695			19_231_4pc_100		44.82	0.2	44.65	45	2082863	467446	117867	0.6376			19_231_4pc_100		44.82	0.17	44.69	45	9980889	3618157	407867	0.7232			14_072_4pc_100
	07_012_4pc_100		44.69	0.14	44.56	44.82	4745927	1191122	326000	0.7574			07_012_4pc_100		45.64	0.14	45.51	45.73	6918761	2126144	405266	0.7503			07_012_4pc_100		45.64	0.14	45.51	45.73	169116	53269	11666	0.6448			07_012_4pc_100		45.6	0.11	45.56	45.73	703906	456379	48666	0.7171			09_071_4pc_050
	08_022_4pc_100		44.56	0.13	44.48	44.65	3741536	2199837	330800	0.7224			08_022_4pc_100		45.43	0.2	45.3	45.6	9301754	2344930	417000	0.745			08_022_4pc_100		45.43	0.17	45.3	45.6	614027	143210	42666	0.6435			08_022_4pc_100		45.43	0.18	45.34	45.6	2963806	1131581	135400	0.7075			10_073_4pc_050
	09_032_4pc_100		44.65	0.13	44.56	44.78	4759597	1434424	308934	0.7615			09_032_4pc_100		45.56	0.15	45.47	45.73	9735974	1713801	488176	0.7967			09_032_4pc_100		45.56	0.16	45.47	45.73	478072	45632	27934	0.6478			09_032_4pc_100		45.56	0.16	45.47	45.73	2292661	497841	135467	0.72			15_082_4pc_100
	10_042_4pc_100		44.61	0.14	44.52	44.74	5376493	1236006	359333	0.7336			10_042_4pc_100		45.43	0.2	45.38	45.64	8932076	2431204	447053	0.7527			10_042_4pc_100		45.47	0.15	45.38	45.64	687061	189808	53200	0.6108			10_042_4pc_100		45.51	0.17	45.38	45.6	3823991	1171168	205066	0.7042			11_081_4pc_050
	11_052_4pc_100		44.69	0.11	44.61	44.78	3472375	2433969	270000	0.7727			11_052_4pc_100		45.6	0.15	45.47	45.73	9179989	2436385	573132	0.7543			11_052_4pc_100		45.6	0.17	45.47	45.73	307537	60147	22134	0.6384			11_052_4pc_100		45.6	0.14	45.51	45.73	1277511	628239	83600	0.7109			12_083_4pc_050
	12_053_4pc_100		44.69	0.12	44.61	44.82	4328058	1282681	307533	0.7443			12_053_4pc_100		45.6	0.13	45.51	45.73	6457907	3277844	388000	0.7662			12_053_4pc_100		45.6	0.15	45.51	45.73	215212	121914	20467	0.6495			12_053_4pc_100		45.64	0.13	45.51	45.73	1484757	545244	83800	0.7066			16_092_4pc_100
	14_072_4pc_100		44.52	0.12	44.43	44.61	3408933	2388332	285200	0.7562			14_072_4pc_100		45.38	0.17	45.26	45.51	9088294	2197818	481694	0.7502			14_072_4pc_100		45.38	0.16	45.26	45.51	642375	198100	40000	0.6524			14_072_4pc_100		45.38	0.15	45.3	45.51	2522376	1264219	150334	0.6944			13_091_4pc_050
	15_082_4pc_100		44.43	0.13	44.35	44.56	4459439	1949951	355800	0.7509			15_082_4pc_100		45.3	0.15	45.21	45.43	6904323	2097611	398134	0.7601			15_082_4pc_100		45.3	0.14	45.21	45.43	1158966	332877	94334	0.6148			15_082_4pc_100		45.3	0.15	45.21	45.47	6547737	1746225	352133	0.7078			15_093_4pc_050
	16_092_4pc_100		44.48	0.12	44.43	44.61	3873862	2134559	311600	0.7305			16_092_4pc_100		45.43	0.14	45.3	45.56	7883191	2339916	441267	0.7629			16_092_4pc_100		45.38	0.14	45.3	45.56	1007647	312341	69067	0.634			16_092_4pc_100		45.43	0.16	45.3	45.56	5783391	1285659	284067	0.7081			03_101_4pc_100
	17_102_4pc_100		44.52	0.15	44.43	44.69	6038940	884722	394667	0.7244			17_102_4pc_100		45.38	0.17	45.3	45.56	7514894	2253795	345200	0.7747			17_102_4pc_100		45.38	0.14	45.3	45.56	1943967	603917	139267	0.6371			17_102_4pc_100		45.38	0.13	45.34	45.56	7675633	4963876	498054	0.716			17_102_4pc_100
	18_112_4pc_100		44.65	0.12	44.52	44.74	4364545	2400251	370333	0.7359			18_112_4pc_100		45.51	0.15	45.43	45.64	6044273	3217314	401467	0.7478			18_112_4pc_100		45.56	0.15	45.43	45.64	810009	342213	64400	0.566			18_112_4pc_100		45.51	0.16	45.43	45.69	5295390	1577113	312334	0.7174			16_103_4pc_050
	19_122_4pc_100		44.56	0.12	44.48	44.69	5675970	1834062	433224	0.7272			19_122_4pc_100		45.38	0.15	45.34	45.6	8524048	3304523	456060	0.7445			19_122_4pc_100		45.38	0.15	45.34	45.6	1955300	929327	127333	0.6412			19_122_4pc_100		45.43	0.18	45.34	45.6	12148483	4644581	596042	0.7123			04_111_4pc_100
	21_132_4pc_100		44.52	0.12	44.43	44.65	4852711	2295676	352533	0.7706			21_132_4pc_100		45.38	0.19	45.26	45.6	9324786	2131116	463108	0.7708			21_132_4pc_100		45.38	0.18	45.26	45.6	2615897	587761	170933	0.6133			21_132_4pc_100		45.38	0.16	45.3	45.6	12647535	3297680	649196	0.7127			18_112_4pc_100
	22_142_4pc_100		44.65	0.13	44.56	44.78	4438277	2135664	289200	0.7403			22_142_4pc_100		45.56	0.17	45.47	45.69	6133469	2692405	434560	0.7614			22_142_4pc_100		45.56	0.14	45.47	45.69	720499	237701	64266	0.6085			22_142_4pc_100		45.56	0.14	45.47	45.69	3695971	1444315	262533	0.7175			17_113_4pc_050
	23_152_4pc_100		44.61	0.13	44.52	44.74	5886975	1289591	380866	0.7457			23_152_4pc_100		45.47	0.15	45.38	45.64	9583451	2733030	647682	0.7446			23_152_4pc_100		45.47	0.12	45.38	45.64	618679	167000	52733	0.6361			23_152_4pc_100		45.51	0.14	45.38	45.64	3762614	828729	228667	0.7002			06_121_4pc_100
	24_162_4pc_100		44.69	0.14	44.56	44.78	4849417	1926412	322933	0.7401			24_162_4pc_100		45.56	0.15	45.47	45.69	8094716	2821187	567987	0.7418			24_162_4pc_100		45.56	0.14	45.47	45.69	566384	250666	48266	0.6032			24_162_4pc_100		45.56	0.14	45.47	45.73	4091488	1038249	257067	0.7104			19_122_4pc_100
	25_172_4pc_100		44.69	0.13	44.56	44.78	4487388	2244608	283134	0.7622			25_172_4pc_100		45.51	0.15	45.43	45.69	9458688	2392641	668897	0.7491			25_172_4pc_100		45.51	0.13	45.43	45.69	862919	241748	67800	0.6382			25_172_4pc_100		45.51	0.15	45.43	45.69	4384406	1172461	207800	0.7195			18_123_4pc_050
	26_182_4pc_100		44.65	0.11	44.56	44.74	4079977	2566246	357267	0.708			26_182_4pc_100		45.51	0.16	45.43	45.69	8943956	2856418	439515	0.7924			26_182_4pc_100		45.51	0.17	45.43	45.69	1327213	384948	85000	0.6459			26_182_4pc_100		45.51	0.17	45.43	45.64	6948663	1744851	409133	0.7093			07_131_4pc_100
	27_192_4pc_100		44.65	0.1	44.52	44.74	4432905	2072678	384733	0.7254			27_192_4pc_100		45.47	0.15	45.38	45.69	9690299	2071630	544133	0.7429			27_192_4pc_100		45.47	0.17	45.38	45.69	2279691	565096	144067	0.6449			27_192_4pc_100		45.47	0.13	45.43	45.64	7238723	4155457	573678	0.7022			21_132_4pc_100
	28_202_4pc_100		44.52	0.11	44.39	44.61	4189351	1935063	394134	0.7306			28_202_4pc_100		45.3	0.2	45.21	45.56	8219960	1878681	362133	0.7546			28_202_4pc_100		45.3	0.21	45.21	45.56	4607749	1232630	250000	0.635			28_202_4pc_100		45.34	0.17	45.26	45.6	23905540	4787741	1152846	0.7029			19_133_4pc_050
	01_013_4pc_050		44.35	0.15	44.26	44.52	2470866	609062	154933	0.7473			01_013_4pc_050		45.26	0.15	45.13	45.47	3014560	542954	130134	0.7859			01_013_4pc_050		45.26	0.17	45.13	45.47	36207	5539	1933	0.634			01_013_4pc_050		45.26	0.15	45.08	45.47	156326	7798	7200	0.7268			08_141_4pc_100
	02_023_4pc_050		44	0.18	43.83	44.09	2567430	866435	156466	0.734			02_023_4pc_050		44.91	0.16	44.74	45.08	5050918	977728	267600	0.757			02_023_4pc_050		44.87	0.17	44.74	45.08	860958	132762	47267	0.6539			02_023_4pc_050		44.91	0.14	44.78	45.04	2981364	666177	164133	0.7044			22_142_4pc_100
	03_031_4pc_050		44.17	0.16	44.04	44.3	3217672	923430	219667	0.7086			03_031_4pc_050		45.08	0.14	44.95	45.26	5441837	1181032	349600	0.7763			03_031_4pc_050		45.08	0.15	44.95	45.26	584986	134318	46867	0.6355			03_031_4pc_050		45.08	0.18	44.95	45.26	2516240	496140	147200	0.7082			20_143_4pc_050
	04_033_4pc_050		44.13	0.15	44.04	44.3	3334217	813458	200933	0.7576			04_033_4pc_050		45.04	0.13	44.95	45.17	5173823	1430469	326067	0.7515			04_033_4pc_050		45.08	0.13	44.95	45.17	227925	85569	19934	0.6006			04_033_4pc_050		45.08	0.14	44.95	45.21	1251653	280726	84734	0.7081			09_151_4pc_100
	05_041_4pc_050		44.17	0.13	44.04	44.3	3121359	591398	201867	0.7448			05_041_4pc_050		45.04	0.13	44.95	45.17	4265743	1834121	318267	0.7424			05_041_4pc_050		45.04	0.16	44.95	45.17	444517	168558	34000	0.6729			05_041_4pc_050		45.04	0.13	44.91	45.21	2589160	516887	162933	0.7046			23_152_4pc_100
	06_043_4pc_050		44.09	0.16	43.96	44.22	3022008	864288	198067	0.7134			06_043_4pc_050		45	0.14	44.87	45.13	5232423	1265380	308600	0.763			06_043_4pc_050		45	0.14	44.87	45.13	682128	131730	58000	0.5867			06_043_4pc_050		45	0.14	44.87	45.13	2942382	762327	178600	0.7087			22_153_4pc_050
	08_051_4pc_050		44.26	0.12	44.17	44.35	2201401	1040419	170000	0.7428			08_051_4pc_050		45.17	0.13	45.04	45.3	4227685	1179193	271133	0.7874			08_051_4pc_050		45.17	0.15	45.04	45.3	258153	49781	21066	0.6308			08_051_4pc_050		45.17	0.15	45.04	45.3	1113003	225898	64400	0.7074			11_161_4pc_100
	09_071_4pc_050		43.96	0.13	43.83	44.09	2314844	699377	148733	0.74			09_071_4pc_050		44.95	0.14	44.82	45.08	4199367	1162012	293800	0.7345			09_071_4pc_050		44.95	0.15	44.82	45.08	872461	222993	67200	0.6383			09_071_4pc_050		44.95	0.17	44.87	45.08	3624321	1329354	247134	0.7115			24_162_4pc_100
	10_073_4pc_050		44	0.17	43.87	44.17	2685407	499752	163600	0.7318			10_073_4pc_050		44.91	0.13	44.78	45.04	3904625	993039	239400	0.7558			10_073_4pc_050		44.87	0.14	44.78	45.04	703351	176412	47933	0.6355			10_073_4pc_050		44.91	0.14	44.78	45.04	3581400	855026	208600	0.7184			23_163_4pc_050
	11_081_4pc_050		44.26	0.17	44.13	44.39	2629466	948012	174333	0.7481			11_081_4pc_050		45.17	0.15	45.04	45.34	5570044	825199	337933	0.7365			11_081_4pc_050		45.17	0.14	45.04	45.34	1084465	163345	81600	0.6473			11_081_4pc_050		45.17	0.14	45.08	45.34	4565171	736748	299666	0.698			12_171_4pc_100
	12_083_4pc_050		44.22	0.14	44.09	44.35	2817220	1139873	180867	0.7561			12_083_4pc_050		45.13	0.16	45.04	45.26	4634936	1611837	328734	0.7453			12_083_4pc_050		45.13	0.17	45.04	45.26	821209	297313	75733	0.6199			12_083_4pc_050		45.13	0.15	45.04	45.26	3672584	1492569	250933	0.7146			25_172_4pc_100
	13_091_4pc_050		44.17	0.14	44.04	44.3	2471838	993979	151067	0.7373			13_091_4pc_050		45.13	0.13	45	45.26	5096115	958797	299534	0.7456			13_091_4pc_050		45.08	0.12	45	45.26	1020685	222080	87400	0.6595			13_091_4pc_050		45.13	0.14	45	45.26	4004596	981615	244134	0.7116			24_173_4pc_050
	15_093_4pc_050		44.17	0.15	44.04	44.35	3192676	629463	188867	0.7256			15_093_4pc_050		45.08	0.16	45	45.26	4866536	879929	278733	0.7471			15_093_4pc_050		45.08	0.14	45	45.26	928878	174327	67667	0.6591			15_093_4pc_050		45.08	0.14	45	45.26	4325214	1089542	247600	0.7132			13_181_4pc_100
	16_103_4pc_050		44.13	0.14	44	44.26	2737172	946970	179533	0.7137			16_103_4pc_050		45.04	0.15	44.91	45.17	4521298	1383067	260133	0.7546			16_103_4pc_050		45.04	0.14	44.91	45.17	2174053	547836	150467	0.6455			16_103_4pc_050		45.04	0.16	44.91	45.21	11388876	2256369	595169	0.7094			26_182_4pc_100
	17_113_4pc_050		44.17	0.15	44.09	44.35	3401844	585850	225533	0.738			17_113_4pc_050		45.08	0.13	44.95	45.21	4855670	1251891	298800	0.7586			17_113_4pc_050		45.08	0.15	44.95	45.21	1627199	341234	133667	0.6291			17_113_4pc_050		45.08	0.14	44.95	45.26	8010397	1366155	461400	0.7111			25_183_4pc_050
	18_123_4pc_050		44.13	0.13	44.04	44.26	2475539	1048812	180666	0.7157			18_123_4pc_050		45	0.16	44.87	45.21	5009067	839448	256933	0.7496			18_123_4pc_050		45	0.17	44.87	45.21	3801778	605725	242733	0.6331			18_123_4pc_050		45.04	0.16	44.91	45.21	16453392	2982648	865948	0.7067			14_191_4pc_100
	19_133_4pc_050		44.22	0.15	44.13	44.39	3832631	540555	241267	0.7375			19_133_4pc_050		45.08	0.13	44.95	45.26	5924218	891832	353466	0.7451			19_133_4pc_050		45.13	0.14	44.95	45.26	1295381	182726	86600	0.6388			19_133_4pc_050		45.13	0.13	45	45.26	5342301	1428856	328333	0.7077			27_192_4pc_100
	20_143_4pc_050		44.17	0.15	44.09	44.35	3328116	637878	210267	0.7284			20_143_4pc_050		45.08	0.14	44.95	45.21	4781072	1237376	301134	0.7468			20_143_4pc_050		45.08	0.19	44.95	45.21	1134874	268625	87000	0.6347			20_143_4pc_050		45.08	0.13	45	45.21	4653993	2081362	327666	0.7019			26_193_4pc_050
	22_153_4pc_050		44.17	0.13	44.04	44.3	3427095	657807	234067	0.7253			22_153_4pc_050		45.08	0.17	44.95	45.21	4561517	1382594	306733	0.7482			22_153_4pc_050		45.08	0.14	44.95	45.21	581347	184627	42000	0.6265			22_153_4pc_050		45.08	0.15	44.95	45.21	3178059	671080	210066	0.7054			16_201_4pc_100
	23_163_4pc_050		44.13	0.13	44.04	44.26	2724047	843023	194334	0.715			23_163_4pc_050		45	0.16	44.91	45.17	4649603	1191122	275533	0.7575			23_163_4pc_050		45	0.14	44.91	45.17	1276822	315239	84467	0.6508			23_163_4pc_050		45.04	0.14	44.91	45.17	6231799	1442224	369400	0.7148			28_202_4pc_100
	24_173_4pc_050		44.22	0.13	44.09	44.35	3079270	1004021	218667	0.7398			24_173_4pc_050		45.13	0.14	44.95	45.3	5660791	792422	305200	0.7538			24_173_4pc_050		45.08	0.16	44.95	45.3	975135	117556	60733	0.6496			24_173_4pc_050		45.13	0.14	45	45.3	4412897	480615	252733	0.7086			01_203_4pc_050
	25_183_4pc_050		44.26	0.16	44.13	44.39	3332970	858787	242067	0.7437			25_183_4pc_050		45.13	0.13	45	45.26	5014216	1246233	310733	0.7536			25_183_4pc_050		45.13	0.14	45	45.26	998057	224658	76333	0.6331			25_183_4pc_050		45.13	0.12	45.04	45.26	3437855	1693937	239400	0.7211			17_211_4pc_100
	26_193_4pc_050		44.22	0.13	44.09	44.39	3637544	785340	237933	0.7294			26_193_4pc_050		45.08	0.16	44.95	45.26	5263362	1070910	288067	0.7494			26_193_4pc_050		45.08	0.16	44.95	45.26	2227915	345720	177000	0.6262			26_193_4pc_050		45.08	0.13	45	45.26	9171474	2633578	537199	0.707			02_212_4pc_050
	01_203_4pc_050		41.45	0.09	41.32	41.58	1635374	231383	145933	0.7354			01_203_4pc_050		42.23	0.1	42.14	42.36	2335957	472782	195467	0.7467			01_203_4pc_050		42.23	0.12	42.14	42.36	284887	66549	28267	0.6277			01_203_4pc_050		42.27	0.11	42.1	42.4	2607426	354562	179066	0.7193			03_213_4pc_050
	02_212_4pc_050		41.49	0.09	41.41	41.58	1072208	157655	101400	0.7385			02_212_4pc_050		42.27	0.08	42.14	42.36	1552253	321882	140867	0.7566			02_212_4pc_050		42.27	0.11	42.14	42.36	215222	40619	26867	0.6413			02_212_4pc_050		42.27	0.07	42.19	42.36	1686992	318191	188333	0.7143			18_221_4pc_100
	03_213_4pc_050		41.45	0.09	41.36	41.54	1252928	257236	149733	0.7226			03_213_4pc_050		42.23	0.11	42.14	42.36	2104404	303368	189400	0.7506			03_213_4pc_050		42.23	0.1	42.14	42.36	114428	36655	12533	0.6417			03_213_4pc_050		42.27	0.1	42.14	42.36	1116626	248073	88933	0.7125			04_222_4pc_050
	04_222_4pc_050		41.58	0.1	41.49	41.67	961059	141059	99134	0.7469			04_222_4pc_050		42.36	0.09	42.27	42.49	1767566	204938	164000	0.7339			04_222_4pc_050		42.36	0.08	42.27	42.49	174407	21972	20200	0.6182			04_222_4pc_050		42.36	0.09	42.32	42.49	1890473	222822	178800	0.7066			05_223_4pc_050
	05_223_4pc_050		41.49	0.09	41.41	41.62	1191734	200543	116066	0.7257			05_223_4pc_050		42.32	0.11	42.19	42.4	1799664	347585	130267	0.7556			05_223_4pc_050		42.32	0.1	42.19	42.4	199738	48415	19000	0.6462			05_223_4pc_050		42.32	0.1	42.23	42.4	1805598	401739	171534	0.7038			19_231_4pc_100
	07_232_4pc_050		41.49	0.09	41.41	41.58	1124163	183232	104734	0.746			07_232_4pc_050		42.32	0.1	42.19	42.4	1838394	316458	157133	0.7354			07_232_4pc_050		42.32	0.1	42.19	42.4	105928	21436	10000	0.6356			07_232_4pc_050		42.32	0.11	42.19	42.45	919094	108960	72600	0.7121			07_232_4pc_050
	08_233_4pc_050		41.58	0.09	41.49	41.67	1244124	180473	119400	0.7468			08_233_4pc_050		42.36	0.08	42.27	42.45	2222500	323054	229333	0.7329			08_233_4pc_050		42.36	0.1	42.27	42.45	86113	14538	12933	0.6228			08_233_4pc_050		42.36	0.09	42.27	42.49	875007	127113	72133	0.7027			08_233_4pc_050
	13_341_4pc_050		41.58	0.1	41.45	41.67	662895	110679	57533	0.7271			13_341_4pc_050		42.4	0.1	42.27	42.49	1060653	143547	83333	0.7489			13_341_4pc_050		42.4	0.1	42.27	42.49	154522	12971	17667	0.586			13_341_4pc_050		42.4	0.09	42.32	42.49	1306532	237861	130400	0.6978			06_341_4pc_050
	14_342_4pc_050		41.62	0.11	41.54	41.71	53170	4845	5800	0.7032			14_342_4pc_050		42.45	0.09	42.36	42.53	33277	6223	3000	0.8377			14_342_4pc_050		42.49	0.12	42.36	42.53	5357	0	467	0.6648			14_342_4pc_050		42.45	0.08	42.4	42.53	25851	5707	3333	0.6461			08_342_4pc_050
	15_343_4pc_050		41.54	0.1	41.45	41.62	434695	108952	47000	0.7588			15_343_4pc_050		42.36	0.12	42.23	42.45	656723	69142	54933	0.7314			15_343_4pc_050		42.36	0.1	42.23	42.45	68460	12791	7467	0.6204			15_343_4pc_050		42.36	0.11	42.27	42.45	771158	134896	77467	0.6968			09_343_4pc_050
	16_351_4pc_050		41.45	0.09	41.28	41.54	883955	156623	82600	0.7346			16_351_4pc_050		42.19	0.1	42.06	42.32	1262285	234150	111533	0.7457			16_351_4pc_050		42.19	0.1	42.06	42.32	115859	13494	12133	0.6371			16_351_4pc_050		42.23	0.09	42.14	42.32	791037	150052	73133	0.7011			13_341_4pc_050
	17_352_4pc_050		41.45	0.09	41.36	41.54	777907	215904	76067	0.7277			17_352_4pc_050		42.27	0.08	42.14	42.4	1497712	163888	132600	0.7433			17_352_4pc_050		42.27	0.09	42.14	42.4	100614	12446	11134	0.6806			17_352_4pc_050		42.27	0.09	42.19	42.36	909853	140424	88466	0.7091			14_342_4pc_050
	18_353_4pc_050		41.45	0.1	41.32	41.54	739954	159095	73467	0.7413			18_353_4pc_050		42.27	0.12	42.14	42.36	1193393	242005	113800	0.7306			18_353_4pc_050		42.27	0.1	42.14	42.36	75283	19875	9400	0.6399			18_353_4pc_050		42.27	0.1	42.19	42.4	847254	92525	85800	0.6949			15_343_4pc_050
	20_361_4pc_050		41.41	0.08	41.36	41.49	538482	143134	58866	0.7601			20_361_4pc_050		42.23	0.1	42.1	42.36	825428	173223	83533	0.7211			20_361_4pc_050		42.23	0.09	42.1	42.36	120563	14357	12866	0.6381			20_361_4pc_050		42.23	0.13	42.14	42.36	957759	164228	88800	0.698			20_361_4pc_050
	21_362_4pc_050		41.54	0.09	41.45	41.62	823998	143187	84000	0.7286			21_362_4pc_050		42.32	0.07	42.19	42.45	1479580	210276	152467	0.7626			21_362_4pc_050		42.32	0.08	42.19	42.45	133412	24907	16200	0.6146			21_362_4pc_050		42.32	0.09	42.27	42.45	1009993	125899	100600	0.6955			21_362_4pc_050
	22_363_4pc_050		41.41	0.1	41.32	41.54	999073	87340	87266	0.7258			22_363_4pc_050		42.27	0.1	42.1	42.45	1573866	136911	152200	0.7331			22_363_4pc_050		42.27	0.08	42.1	42.45	185321	2759	22133	0.6272			22_363_4pc_050		42.27	0.07	42.14	42.4	1403941	171138	147933	0.6885			22_363_4pc_050
	23_371_4pc_050		41.49	0.09	41.41	41.58	783683	116872	74533	0.7477			23_371_4pc_050		42.27	0.09	42.14	42.4	1241010	149357	112266	0.7321			23_371_4pc_050		42.27	0.11	42.14	42.4	106054	8292	10400	0.6455			23_371_4pc_050		42.27	0.09	42.19	42.36	1118924	200603	137800	0.6967			23_371_4pc_050
	24_372_4pc_050		41.49	0.07	41.41	41.58	664837	159044	73866	0.7586			24_372_4pc_050		42.27	0.09	42.19	42.4	1268333	139216	123400	0.7462			24_372_4pc_050		42.27	0.13	42.19	42.4	104364	7782	13200	0.6581			24_372_4pc_050		42.27	0.08	42.19	42.4	1188274	144390	124467	0.7021			24_372_4pc_050
	25_373_4pc_050		41.49	0.09	41.41	41.62	796391	112368	82466	0.7307			25_373_4pc_050		42.27	0.14	42.14	42.4	1160806	170096	92266	0.7561			25_373_4pc_050		42.27	0.13	42.14	42.4	101568	16585	9400	0.6616			25_373_4pc_050		42.27	0.12	42.19	42.4	1121361	153897	92533	0.7195			25_373_4pc_050
	27_381_4pc_050		41.45	0.08	41.36	41.54	707879	117556	80666	0.7149			27_381_4pc_050		42.23	0.11	42.06	42.36	1204189	125712	87867	0.7466			27_381_4pc_050		42.23	0.11	42.06	42.36	304430	42379	27867	0.6363			27_381_4pc_050		42.23	0.12	42.14	42.36	3072099	426121	237067	0.6988			27_381_4pc_050
	28_382_4pc_050		41.45	0.08	41.36	41.54	745324	143818	90733	0.7177			28_382_4pc_050		42.23	0.1	42.1	42.36	1242481	168027	105933	0.7514			28_382_4pc_050		42.23	0.13	42.1	42.36	163615	24893	19133	0.6031			28_382_4pc_050		42.23	0.11	42.14	42.36	1625291	282637	135200	0.7217			28_382_4pc_050
	29_383_4pc_050		41.45	0.1	41.32	41.58	818717	188848	73333	0.7242			29_383_4pc_050		42.23	0.07	42.14	42.32	1496774	239241	160734	0.7585			29_383_4pc_050		42.23	0.08	42.14	42.32	79862	15216	10933	0.6221			29_383_4pc_050		42.23	0.08	42.19	42.32	709007	286882	92600	0.6936			29_383_4pc_050
	30_391_4pc_050		41.54	0.07	41.49	41.62	1023366	227668	133867	0.7372			30_391_4pc_050		42.4	0.09	42.32	42.49	1708879	328440	145000	0.754			30_391_4pc_050		42.36	0.1	42.32	42.49	6571	863	867	0.4392			30_391_4pc_050		42.4	0.1	42.32	42.49	35780	14523	3667	0.6687			30_391_4pc_050
	31_392_4pc_050		41.49	0.09	41.41	41.62	1168920	222142	113867	0.7491			31_392_4pc_050		42.36	0.07	42.27	42.45	2100053	403297	240133	0.7499			31_392_4pc_050		42.27	0.06	42.27	42.45	9334	5191	1333	0.66			31_392_4pc_050		42.36	0.07	42.27	42.49	74200	14696	7400	0.6973			31_392_4pc_050
	32_393_4pc_050		41.54	0.1	41.41	41.58	989673	241315	81667	0.7508			32_393_4pc_050		42.4	0.1	42.27	42.49	2017825	345878	161400	0.7422			32_393_4pc_050		42.4	0.09	42.27	42.49	11151	869	866	0.6436			32_393_4pc_050		42.4	0.09	42.32	42.49	63355	14521	5267	0.6869			32_393_4pc_050

## Sheet: sp|P00738|HPT_HUMAN
K.VVLHPNYSQVDIGLIK.L												K.VVLHPNYSQVDIGLIK.L												K.VVLHPNYSQVDIGLIK.L												K.VVLHPNYSQVDIGLIK.L												K.VVLHPNYSQVDIGLIK.L
601.6800+++												602.0080+++												599.3366+++ spontaneous deamination												600.0047+++ PNGaseF deamination												599.0086+++ no deamination
	Replicate		best RT	max Fwhm	mim start time	max end time	total area	total background	max height	library dot product			Replicate		best RT	max Fwhm	mim start time	max end time	total area	total background	max height	library dot product			Replicate		best RT	max Fwhm	mim start time	max end time	total area	total background	max height	library dot product			Replicate		best RT	max Fwhm	mim start time	max end time	total area	total background	max height	library dot product			Replicate
	01_011_4pc_100		36.44	0.16	36.31	36.61	1938525	165832	124134	0.7367			01_011_4pc_100		36.87	0.1	36.78	37	2710552	566143	234266	0.7233			01_011_4pc_100		36.87	0.13	36.78	37	16945	5186	1467	0.6164			01_011_4pc_100		36.91	0.15	36.78	37.04	33281	8119	2467	0.8498			01_011_4pc_100
	07_012_4pc_100		36.87	0.13	36.78	37	1264518	153856	100133	0.701			07_012_4pc_100		37.26	0.12	37.17	37.39	1691381	349354	158933	0.7117			07_012_4pc_100		37.26	0.08	37.17	37.39	12107	0	1067	0.6779			07_012_4pc_100		37.26	0.13	37.17	37.35	18584	1390	1533	0.9019			07_012_4pc_100
	01_013_4pc_050		36.65	0.12	36.57	36.78	518422	84713	39533	0.7154			01_013_4pc_050		37.04	0.1	36.96	37.13	591417	229645	55533	0.735			01_013_4pc_050		37.09	0.14	36.96	37.13	7525	5185	734	0.8312			01_013_4pc_050		37	0.06	36.96	37.09	6308	2939	933	0.9425			01_013_4pc_050
	02_021_4pc_100		36.35	0.13	36.22	36.44	1644510	191111	136933	0.7403			02_021_4pc_100		36.74	0.1	36.65	36.83	1670749	573422	172667	0.7374			02_021_4pc_100		36.7	0.13	36.65	36.83	25335	8996	2333	0.6939			02_021_4pc_100		36.74	0.1	36.65	36.83	249006	78865	22200	0.8997			02_021_4pc_100
	08_022_4pc_100		36.83	0.13	36.7	36.91	1360362	64838	109066	0.7038			08_022_4pc_100		37.13	0.12	37.09	37.3	1473590	383777	117666	0.7012			08_022_4pc_100		37.22	0.13	37.09	37.3	32591	9503	2467	0.6877			08_022_4pc_100		37.17	0.12	37.09	37.3	481687	108050	43266	0.9136			08_022_4pc_100
	02_023_4pc_050		36.26	0.12	36.18	36.39	508145	38026	44600	0.743			02_023_4pc_050		36.65	0.12	36.57	36.78	446352	97665	38333	0.7181			02_023_4pc_050		36.61	0.11	36.57	36.74	31974	13836	3600	0.7472			02_023_4pc_050		36.65	0.11	36.57	36.74	273571	25577	29067	0.8548			02_023_4pc_050
	09_032_4pc_100		36.96	0.1	36.87	37.04	1057115	408142	101733	0.7092			09_032_4pc_100		37.35	0.11	37.26	37.43	1675585	300894	159933	0.6942			09_032_4pc_100		37.35	0.11	37.26	37.43	15051	1380	1400	0.7075			09_032_4pc_100		37.35	0.11	37.26	37.43	107735	15221	9000	0.9213			09_032_4pc_100
	03_031_4pc_050		36.52	0.11	36.44	36.65	640441	137478	65067	0.7401			03_031_4pc_050		36.91	0.1	36.83	37.04	959159	96797	93534	0.7039			03_031_4pc_050		36.91	0.11	36.83	37	12271	3464	933	0.5839			03_031_4pc_050		36.91	0.09	36.83	37.04	111319	6923	11600	0.8917			03_031_4pc_050
	04_033_4pc_050		36.52	0.12	36.44	36.65	668270	134028	55200	0.725			04_033_4pc_050		36.91	0.1	36.87	37.04	744339	240052	77600	0.7135			04_033_4pc_050		36.91	0.09	36.87	37.04	10637	4151	1400	0.7311			04_033_4pc_050		36.91	0.12	36.87	37.04	69358	17287	7200	0.8554			04_033_4pc_050
	10_042_4pc_100		36.91	0.11	36.83	37	1027008	329135	97000	0.7083			10_042_4pc_100		37.3	0.13	37.22	37.43	1641893	311160	142134	0.6962			10_042_4pc_100		37.3	0.08	37.22	37.39	26621	10372	2867	0.6642			10_042_4pc_100		37.3	0.1	37.22	37.43	275298	44937	24800	0.9047			10_042_4pc_100
	05_041_4pc_050		36.48	0.13	36.35	36.57	619383	32840	48867	0.7353			05_041_4pc_050		36.87	0.09	36.83	37	666150	222646	73267	0.7188			05_041_4pc_050		36.87	0.09	36.83	37	29387	19704	3200	0.6823			05_041_4pc_050		36.87	0.1	36.83	37	143215	48406	12800	0.9235			05_041_4pc_050
	06_043_4pc_050		36.44	0.12	36.35	36.57	592754	107182	53266	0.7309			06_043_4pc_050		36.83	0.14	36.78	37	727345	144339	65867	0.7184			06_043_4pc_050		36.83	0.06	36.78	37	23511	28518	2600	0.551			06_043_4pc_050		36.83	0.1	36.78	36.96	181255	42868	18600	0.866			06_043_4pc_050
	11_052_4pc_100		36.91	0.12	36.83	37.04	1411803	164228	98600	0.7211			11_052_4pc_100		37.3	0.1	37.22	37.43	2039130	322401	180867	0.7048			11_052_4pc_100		37.3	0.09	37.22	37.43	16171	16935	1267	0.7374			11_052_4pc_100		37.3	0.11	37.22	37.43	40264	7792	3266	0.9306			11_052_4pc_100
	12_053_4pc_100		36.96	0.12	36.83	37.04	1427103	61363	119267	0.7018			12_053_4pc_100		37.3	0.11	37.26	37.43	1424060	530539	129733	0.6932			12_053_4pc_100		37.3	0.11	37.26	37.43	10464	11063	1000	0.8508			12_053_4pc_100		37.35	0.1	37.26	37.47	42270	6926	3666	0.891			12_053_4pc_100
	08_051_4pc_050		36.61	0.11	36.52	36.7	370867	186789	37333	0.7251			08_051_4pc_050		37	0.13	36.91	37.13	700716	137429	64734	0.7225			08_051_4pc_050		37	0.1	36.91	37.09	19712	14863	2334	0.7139			08_051_4pc_050		37	0.14	36.91	37.09	34572	10372	4067	0.9067			08_051_4pc_050
	14_072_4pc_100		36.87	0.11	36.74	36.96	1325823	130578	106600	0.7229			14_072_4pc_100		37.22	0.13	37.13	37.35	1799374	285230	161067	0.7149			14_072_4pc_100		37.22	0.15	37.13	37.35	9165	0	1267	0.7679			14_072_4pc_100		37.22	0.12	37.13	37.39	63360	2069	5667	0.9042			14_072_4pc_100
	09_071_4pc_050		36.44	0.12	36.31	36.52	453080	55328	40466	0.7429			09_071_4pc_050		36.78	0.14	36.7	36.91	480218	99403	39533	0.7287			09_071_4pc_050		36.78	0.09	36.7	36.91	8132	0	933	0.6466			09_071_4pc_050		36.78	0.16	36.7	36.91	67247	5186	5800	0.8756			09_071_4pc_050
	10_073_4pc_050		36.48	0.12	36.39	36.57	459378	118946	44333	0.7563			10_073_4pc_050		36.83	0.11	36.78	36.96	447380	212284	50733	0.7229			10_073_4pc_050		36.78	0.07	36.78	36.96	6917	1379	467	0.7691			10_073_4pc_050		36.83	0.09	36.78	36.96	45812	8982	4666	0.8505			10_073_4pc_050
	15_082_4pc_100		36.83	0.12	36.7	36.91	1407317	82107	109333	0.7136			15_082_4pc_100		37.22	0.13	37.09	37.3	1719425	254970	137667	0.7051			15_082_4pc_100		37.17	0.12	37.09	37.3	24973	3462	1866	0.6181			15_082_4pc_100		37.22	0.13	37.09	37.3	299673	35433	21134	0.9038			15_082_4pc_100
	11_081_4pc_050		36.65	0.11	36.57	36.78	757061	144352	71667	0.7108			11_081_4pc_050		37.09	0.13	36.96	37.22	1224507	54986	88600	0.7136			11_081_4pc_050		37.09	0.11	37	37.17	15815	7432	1600	0.6785			11_081_4pc_050		37.09	0.13	37	37.22	142615	44081	12400	0.8583			11_081_4pc_050
	12_083_4pc_050		36.65	0.1	36.57	36.74	534247	206745	55200	0.721			12_083_4pc_050		37.09	0.11	37	37.17	784391	291101	74467	0.7209			12_083_4pc_050		37.09	0.11	37	37.17	10198	5878	1000	0.5359			12_083_4pc_050		37.09	0.11	37	37.17	125771	39403	11867	0.8877			12_083_4pc_050
	16_092_4pc_100		36.87	0.13	36.74	36.96	1220432	157373	89733	0.7144			16_092_4pc_100		37.22	0.11	37.13	37.35	1722958	170282	170267	0.7147			16_092_4pc_100		37.22	0.13	37.13	37.35	30424	3288	2467	0.7185			16_092_4pc_100		37.26	0.12	37.13	37.35	286100	13821	23734	0.9065			16_092_4pc_100
	13_091_4pc_050		36.61	0.12	36.52	36.74	526690	95127	47534	0.7322			13_091_4pc_050		37.04	0.11	36.96	37.13	621233	269778	61266	0.7466			13_091_4pc_050		37.04	0.09	36.96	37.13	29397	11071	3333	0.6122			13_091_4pc_050		37.04	0.12	36.96	37.13	182090	60874	18866	0.8923			13_091_4pc_050
	15_093_4pc_050		36.61	0.14	36.52	36.74	559214	67448	44800	0.7393			15_093_4pc_050		37	0.11	36.91	37.13	792412	71748	74400	0.7275			15_093_4pc_050		37	0.13	36.91	37.13	16082	8816	2067	0.7193			15_093_4pc_050		37	0.1	36.91	37.13	254980	14689	23133	0.8915			15_093_4pc_050
	03_101_4pc_100		36.44	0.16	36.31	36.61	1883096	159785	110800	0.7516			03_101_4pc_100		36.91	0.12	36.78	37.04	2662666	355765	227333	0.7206			03_101_4pc_100		36.91	0.1	36.78	37.04	17896	10888	1134	0.7556			03_101_4pc_100		36.91	0.15	36.78	37	141137	13834	10800	0.904			03_101_4pc_100
	17_102_4pc_100		36.87	0.12	36.78	37	1607068	233357	150134	0.7243			17_102_4pc_100		37.3	0.13	37.17	37.43	2188507	119336	188667	0.7118			17_102_4pc_100		37.26	0.17	37.17	37.43	22481	0	1533	0.7185			17_102_4pc_100		37.3	0.1	37.22	37.39	141501	38024	13000	0.9377			17_102_4pc_100
	16_103_4pc_050		36.57	0.12	36.48	36.7	585834	100271	48000	0.7182			16_103_4pc_050		37	0.12	36.91	37.09	723354	142449	67467	0.7306			16_103_4pc_050		37	0.14	36.91	37.09	9088	4833	534	0.7317			16_103_4pc_050		37	0.11	36.91	37.09	118675	11057	11600	0.8999			16_103_4pc_050
	04_111_4pc_100		36.44	0.15	36.31	36.61	1671261	140411	96066	0.7354			04_111_4pc_100		36.87	0.1	36.78	37	2111310	474520	228200	0.7135			04_111_4pc_100		36.83	0.1	36.78	37	13743	3462	1133	0.743			04_111_4pc_100		36.87	0.14	36.78	37	154453	19888	13533	0.915			04_111_4pc_100
	18_112_4pc_100		36.87	0.12	36.78	37.04	1676386	85040	121134	0.6982			18_112_4pc_100		37.26	0.11	37.17	37.43	2277312	142154	189133	0.7018			18_112_4pc_100		37.26	0.06	37.22	37.39	8386	2074	733	0.5928			18_112_4pc_100		37.26	0.13	37.22	37.39	61624	8993	6067	0.9289			18_112_4pc_100
	17_113_4pc_050		36.57	0.11	36.48	36.65	550850	163867	58734	0.7231			17_113_4pc_050		36.96	0.11	36.87	37.09	909089	109810	95067	0.7216			17_113_4pc_050		36.91	0.07	36.87	37.09	6055	0	400	0.6665			17_113_4pc_050		36.96	0.13	36.87	37.09	66928	5188	5067	0.8775			17_113_4pc_050
	06_121_4pc_100		36.39	0.14	36.26	36.57	1617855	88341	104667	0.7505			06_121_4pc_100		36.83	0.1	36.74	36.91	1511988	687565	154666	0.7544			06_121_4pc_100		36.83	0.11	36.74	36.91	103499	45653	12200	0.7438			06_121_4pc_100		36.83	0.1	36.74	36.91	1533352	578963	148067	0.8772			06_121_4pc_100
	19_122_4pc_100		36.87	0.12	36.74	36.96	1416188	89062	110000	0.7272			19_122_4pc_100		37.26	0.11	37.17	37.35	1486623	322359	167667	0.7103			19_122_4pc_100		37.3	0.13	37.17	37.35	30179	8127	1934	0.7223			19_122_4pc_100		37.26	0.11	37.17	37.35	553853	85088	52067	0.8729			19_122_4pc_100
	18_123_4pc_050		36.52	0.12	36.44	36.65	578702	41503	46000	0.7369			18_123_4pc_050		36.91	0.09	36.87	37.04	573476	186094	65600	0.7183			18_123_4pc_050		36.91	0.09	36.87	37.04	44446	8301	5267	0.7226			18_123_4pc_050		36.91	0.1	36.87	37.04	497376	140437	48266	0.8994			18_123_4pc_050
	07_131_4pc_100		36.39	0.15	36.26	36.52	1504977	288337	106200	0.7391			07_131_4pc_100		36.83	0.1	36.74	36.91	1822145	763649	193600	0.7177			07_131_4pc_100		36.83	0.13	36.74	36.91	46434	24206	4933	0.7064			07_131_4pc_100		36.83	0.12	36.7	36.96	905916	72594	74400	0.8845			07_131_4pc_100
	21_132_4pc_100		36.87	0.12	36.74	36.96	1338202	80411	114067	0.7222			21_132_4pc_100		37.26	0.11	37.17	37.35	1577064	289164	153666	0.6893			21_132_4pc_100		37.22	0.14	37.17	37.35	28877	3466	2133	0.643			21_132_4pc_100		37.26	0.12	37.17	37.35	457443	75396	44400	0.8954			21_132_4pc_100
	19_133_4pc_050		36.61	0.12	36.48	36.74	772269	67428	61533	0.7168			19_133_4pc_050		37	0.1	36.96	37.13	876917	220659	83333	0.7059			19_133_4pc_050		37	0.08	36.96	37.13	19967	3465	2400	0.8489			19_133_4pc_050		37	0.1	36.96	37.13	155029	56550	14333	0.8823			19_133_4pc_050
	08_141_4pc_100		36.35	0.13	36.22	36.48	1417105	229317	106800	0.7469			08_141_4pc_100		36.74	0.11	36.65	36.87	2173107	280999	191066	0.7424			08_141_4pc_100		36.74	0.11	36.65	36.87	35810	7426	3600	0.6798			08_141_4pc_100		36.74	0.1	36.65	36.87	437507	56197	40400	0.861			08_141_4pc_100
	22_142_4pc_100		36.96	0.12	36.83	37.04	1658748	50991	121067	0.7141			22_142_4pc_100		37.35	0.11	37.26	37.47	1876452	307794	202867	0.7065			22_142_4pc_100		37.39	0.13	37.26	37.43	11932	695	1200	0.6575			22_142_4pc_100		37.35	0.12	37.26	37.43	137135	19361	12134	0.8886			22_142_4pc_100
	20_143_4pc_050		36.57	0.13	36.48	36.7	647912	60495	51534	0.7134			20_143_4pc_050		36.96	0.09	36.91	37.09	731400	205366	90733	0.7111			20_143_4pc_050		36.96	0.08	36.91	37.09	11841	1379	1467	0.6941			20_143_4pc_050		36.96	0.1	36.91	37.09	134844	34560	14800	0.8826			20_143_4pc_050
	09_151_4pc_100		36.26	0.13	36.18	36.39	1246533	320677	110733	0.7445			09_151_4pc_100		36.7	0.09	36.61	36.78	1573084	341592	192200	0.723			09_151_4pc_100		36.7	0.09	36.61	36.78	44688	9677	4800	0.7623			09_151_4pc_100		36.7	0.08	36.61	36.78	632188	114082	81267	0.8484			09_151_4pc_100
	23_152_4pc_100		36.91	0.14	36.78	37	1299430	59652	99600	0.7067			23_152_4pc_100		37.3	0.12	37.22	37.43	1748900	158173	144400	0.6889			23_152_4pc_100		37.3	0.12	37.26	37.43	15732	4674	1733	0.7283			23_152_4pc_100		37.3	0.12	37.26	37.43	148542	60179	15200	0.9498			23_152_4pc_100
	22_153_4pc_050		36.57	0.12	36.44	36.65	666384	22476	60467	0.7321			22_153_4pc_050		36.96	0.11	36.87	37.04	717025	139046	78067	0.7286			22_153_4pc_050		36.91	0.1	36.87	37.04	23692	695	2733	0.5868			22_153_4pc_050		36.96	0.11	36.87	37.04	242563	26969	27600	0.8681			22_153_4pc_050
	11_161_4pc_100		36.39	0.14	36.26	36.52	1373506	251013	105267	0.7414			11_161_4pc_100		36.83	0.1	36.74	36.91	1756950	570662	208333	0.7098			11_161_4pc_100		36.83	0.12	36.74	36.91	30872	7434	3667	0.7649			11_161_4pc_100		36.83	0.11	36.74	36.91	538075	117587	56134	0.8933			11_161_4pc_100
	24_162_4pc_100		36.96	0.1	36.91	37.09	1464279	174239	155067	0.7519			24_162_4pc_100		37.39	0.11	37.3	37.47	1254321	528278	113867	0.7088			24_162_4pc_100		37.39	0.09	37.3	37.47	10546	4146	800	0.8269			24_162_4pc_100		37.39	0.11	37.3	37.47	210984	64306	18067	0.9189			24_162_4pc_100
	23_163_4pc_050		36.52	0.12	36.44	36.61	451260	108592	44934	0.7269			23_163_4pc_050		36.91	0.1	36.83	37.04	747214	53584	86933	0.7314			23_163_4pc_050		36.91	0.13	36.83	37.04	17451	4157	2267	0.6709			23_163_4pc_050		36.91	0.09	36.83	37	267694	8287	32200	0.8772			23_163_4pc_050
	12_171_4pc_100		36.39	0.15	36.26	36.52	1427788	318426	98266	0.7342			12_171_4pc_100		36.83	0.11	36.7	36.96	2609158	309091	230800	0.7314			12_171_4pc_100		36.78	0.1	36.74	36.91	33805	6225	3800	0.6595			12_171_4pc_100		36.83	0.11	36.74	36.91	472363	188827	57467	0.8935			12_171_4pc_100
	25_172_4pc_100		37	0.11	36.91	37.13	1418973	98534	128133	0.7248			25_172_4pc_100		37.39	0.11	37.3	37.47	1594098	339507	153400	0.7004			25_172_4pc_100		37.39	0.12	37.3	37.47	24033	1379	2067	0.6898			25_172_4pc_100		37.39	0.13	37.3	37.47	355838	53250	31333	0.8974			25_172_4pc_100
	24_173_4pc_050		36.61	0.1	36.52	36.7	505341	175707	47334	0.7363			24_173_4pc_050		37	0.1	36.91	37.13	947653	76066	95200	0.7177			24_173_4pc_050		37	0.12	36.91	37.13	20827	2593	1734	0.6983			24_173_4pc_050		37	0.12	36.91	37.13	219795	6055	18467	0.9209			24_173_4pc_050
	13_181_4pc_100		36.35	0.14	36.26	36.52	1418046	236466	88000	0.7366			13_181_4pc_100		36.78	0.11	36.7	36.91	2124267	356110	223000	0.7231			13_181_4pc_100		36.78	0.11	36.74	36.91	23861	7779	2466	0.7267			13_181_4pc_100		36.78	0.11	36.7	36.91	578068	100258	55533	0.8862			13_181_4pc_100
	26_182_4pc_100		36.96	0.12	36.87	37.04	1427738	204761	120534	0.7054			26_182_4pc_100		37.35	0.11	37.26	37.47	1651978	127971	181466	0.7288			26_182_4pc_100		37.35	0.09	37.3	37.43	14610	5357	1134	0.6503			26_182_4pc_100		37.39	0.12	37.26	37.47	245293	16432	17466	0.8942			26_182_4pc_100
	25_183_4pc_050		36.65	0.12	36.52	36.74	691679	48433	62400	0.7342			25_183_4pc_050		37.04	0.09	36.96	37.17	1048281	89062	108600	0.7223			25_183_4pc_050		37.04	0.1	37	37.13	13222	8477	1933	0.7086			25_183_4pc_050		37.04	0.12	36.96	37.17	291643	14695	34267	0.8752			25_183_4pc_050
	14_191_4pc_100		36.48	0.14	36.35	36.61	1519328	284198	96000	0.7449			14_191_4pc_100		36.87	0.11	36.78	37	2410973	356110	248733	0.7291			14_191_4pc_100		36.91	0.08	36.83	36.96	15644	12446	2266	0.7825			14_191_4pc_100		36.87	0.11	36.78	37	397951	52716	34867	0.889			14_191_4pc_100
	27_192_4pc_100		36.91	0.11	36.83	37	970038	257226	101267	0.7158			27_192_4pc_100		37.3	0.11	37.22	37.39	1361414	322217	145667	0.7293			27_192_4pc_100		37.3	0.1	37.22	37.39	61978	7603	7200	0.7412			27_192_4pc_100		37.3	0.11	37.22	37.39	644099	80217	62800	0.8909			27_192_4pc_100
	26_193_4pc_050		36.61	0.1	36.52	36.7	522031	140426	58266	0.7463			26_193_4pc_050		37	0.1	36.91	37.17	1007037	52897	95400	0.731			26_193_4pc_050		37	0.1	36.96	37.13	22384	7616	2333	0.7871			26_193_4pc_050		37	0.11	36.96	37.13	309626	83701	30934	0.8715			26_193_4pc_050
	16_201_4pc_100		36.44	0.15	36.31	36.57	1541480	93381	118933	0.7473			16_201_4pc_100		36.87	0.1	36.78	36.96	1580001	616792	151000	0.7519			16_201_4pc_100		36.87	0.1	36.78	36.96	18930	9677	1934	0.6824			16_201_4pc_100		36.87	0.1	36.78	36.96	382119	95422	41200	0.9017			16_201_4pc_100
	28_202_4pc_100		36.74	0.13	36.65	36.87	1026070	103757	83666	0.7355			28_202_4pc_100		37.17	0.13	37.09	37.3	1283622	225591	129066	0.7202			28_202_4pc_100		37.17	0.11	37.09	37.26	37592	4159	4066	0.6919			28_202_4pc_100		37.17	0.12	37.09	37.3	415494	96797	36867	0.9139			28_202_4pc_100
	01_203_4pc_050		34.79	0.06	34.75	34.88	422063	100137	58933	0.7334			01_203_4pc_050		35.4	0.09	35.31	35.49	768566	38034	88533	0.6989			01_203_4pc_050		35.4	0.04	35.31	35.49	1383	0	333	0.388			01_203_4pc_050		35.4	0.11	35.27	35.44	13143	0	1933	0.8954			01_203_4pc_050
	17_211_4pc_100		36.48	0.14	36.39	36.61	1385612	464147	113534	0.7408			17_211_4pc_100		36.91	0.12	36.83	37.04	2480299	452907	211467	0.7355			17_211_4pc_100		36.91	0.1	36.83	37.04	36299	9343	3866	0.7307			17_211_4pc_100		36.91	0.11	36.87	37.04	434610	111372	39666	0.895			17_211_4pc_100
	02_212_4pc_050		34.84	0.09	34.75	34.92	552460	61575	62000	0.7405			02_212_4pc_050		35.4	0.06	35.36	35.49	671503	93348	116067	0.7186			02_212_4pc_050		35.44	0.09	35.36	35.49	5015	0	467	0.4986			02_212_4pc_050		35.4	0.07	35.36	35.49	38813	1556	6134	0.9185			02_212_4pc_050
	03_213_4pc_050		34.84	0.07	34.75	34.92	481039	58804	62400	0.7245			03_213_4pc_050		35.44	0.07	35.36	35.53	800898	21429	107200	0.725			03_213_4pc_050		35.4	0.06	35.36	35.53	1731	1208	200	0.8452			03_213_4pc_050		35.44	0.08	35.36	35.53	28095	1035	3600	0.8829			03_213_4pc_050
	18_221_4pc_100		36.52	0.15	36.39	36.65	1418464	384796	87467	0.7364			18_221_4pc_100		36.96	0.11	36.83	37.09	2689030	367169	235667	0.7102			18_221_4pc_100		36.96	0.17	36.83	37.04	25502	10712	1867	0.6589			18_221_4pc_100		36.96	0.11	36.87	37.04	271612	132125	33267	0.8993			18_221_4pc_100
	04_222_4pc_050		34.84	0.07	34.75	34.92	467978	31825	52867	0.6998			04_222_4pc_050		35.44	0.06	35.36	35.53	720599	7603	101067	0.7021			04_222_4pc_050		35.36	0.07	35.36	35.53	2247	0	200	0.6039			04_222_4pc_050		35.44	0.11	35.31	35.53	19184	0	2800	0.8683			04_222_4pc_050
	05_223_4pc_050		34.84	0.07	34.75	34.92	450344	33205	53000	0.7117			05_223_4pc_050		35.44	0.09	35.36	35.53	701328	33875	81534	0.7121			05_223_4pc_050		35.44	0.08	35.36	35.53	3202	0	400	0.5689			05_223_4pc_050		35.44	0.09	35.36	35.49	17374	1035	3133	0.8453			05_223_4pc_050
	19_231_4pc_100		36.48	0.13	36.35	36.61	1412402	268640	97866	0.7243			19_231_4pc_100		36.91	0.1	36.78	37	2102587	433018	187000	0.7186			19_231_4pc_100		36.87	0.14	36.78	37	51594	9343	4000	0.7482			19_231_4pc_100		36.91	0.11	36.78	37	787929	101996	66400	0.8998			19_231_4pc_100
	07_232_4pc_050		34.84	0.06	34.79	34.92	402776	72609	63667	0.7495			07_232_4pc_050		35.4	0.07	35.36	35.49	629838	110462	92333	0.7212			07_232_4pc_050		35.4	0.05	35.36	35.49	3978	863	800	0.6673			07_232_4pc_050		35.4	0.1	35.36	35.53	12876	2074	1333	0.8561			07_232_4pc_050
	08_233_4pc_050		34.88	0.09	34.84	34.97	349276	90758	47800	0.7289			08_233_4pc_050		35.44	0.08	35.4	35.53	602530	104806	81467	0.6948			08_233_4pc_050		35.44	0.04	35.4	35.53	1558	348	200	0.8553			08_233_4pc_050		35.44	0.09	35.4	35.53	10722	521	1400	0.8677			08_233_4pc_050
	13_341_4pc_050		34.88	0.08	34.79	34.97	381957	47701	38067	0.7248			13_341_4pc_050		35.44	0.06	35.4	35.53	496601	75754	86066	0.7104			06_341_4pc_050		37.35	0.17	37.26	37.52	10889	3982	933	0.5789			13_341_4pc_050		35.44	0.08	35.4	35.53	22391	2599	3000	0.9373			13_341_4pc_050
	14_342_4pc_050		34.88	0.06	34.84	34.97	306319	51863	45733	0.77			14_342_4pc_050		35.44	0.07	35.4	35.53	476026	97024	78000	0.7263			08_342_4pc_050		37.35	0.06	37.26	37.47	10546	3118	1000	0.6527			14_342_4pc_050		35.44	0.09	35.4	35.53	13139	521	2267	0.8614			14_342_4pc_050
	15_343_4pc_050		34.79	0.08	34.75	34.88	305938	60703	43067	0.7527			15_343_4pc_050		35.4	0.07	35.31	35.49	558789	13141	75533	0.7134			09_343_4pc_050		37.26	0.15	37.22	37.39	8644	5010	533	0.5068			15_343_4pc_050		35.4	0.1	35.31	35.49	20916	0	2200	0.8764			15_343_4pc_050
	16_351_4pc_050		34.75	0.09	34.71	34.84	284797	70532	33933	0.7473			16_351_4pc_050		35.4	0.09	35.31	35.44	478668	21781	49400	0.6922			13_341_4pc_050		35.44	0.04	35.4	35.53	3891	0	467	0.7132			16_351_4pc_050		35.4	0.08	35.31	35.49	10196	695	1066	0.8234			16_351_4pc_050
	17_352_4pc_050		34.79	0.06	34.75	34.88	329977	49808	49800	0.7424			17_352_4pc_050		35.36	0.08	35.27	35.49	579474	12114	81600	0.7127			14_342_4pc_050		35.44	0.05	35.4	35.53	1211	0	200	0.5759			17_352_4pc_050		35.36	0.1	35.31	35.44	10983	1035	1467	0.9451			17_352_4pc_050
	18_353_4pc_050		34.79	0.06	34.75	34.88	296508	54999	45000	0.7312			18_353_4pc_050		35.36	0.09	35.31	35.49	515574	34570	68534	0.7159			15_343_4pc_050		35.4	0.05	35.31	35.49	2684	0	667	0.5063			18_353_4pc_050		35.36	0.08	35.31	35.44	13743	0	1867	0.8458			18_353_4pc_050
	20_361_4pc_050		34.79	0.07	34.71	34.88	339953	21429	48400	0.7611			20_361_4pc_050		35.36	0.07	35.31	35.44	448509	49264	70934	0.719			20_361_4pc_050		35.4	0.05	35.31	35.44	3200	0	467	0.6621			20_361_4pc_050		35.36	0.09	35.27	35.4	3890	0	600	0.6898			20_361_4pc_050
	21_362_4pc_050		34.79	0.07	34.75	34.88	326431	65894	51467	0.7418			21_362_4pc_050		35.4	0.06	35.36	35.49	465099	64301	85000	0.7058			21_362_4pc_050		35.4	0.04	35.36	35.49	5187	0	467	0.6496			21_362_4pc_050		35.4	0.07	35.36	35.49	5102	0	1067	0.7262			21_362_4pc_050
	22_363_4pc_050		34.84	0.07	34.75	34.92	315285	15212	42667	0.7529			22_363_4pc_050		35.4	0.06	35.36	35.53	490779	36634	80867	0.7118			22_363_4pc_050		35.4	0.04	35.36	35.53	1989	0	267	0.5148			22_363_4pc_050		35.44	0.05	35.36	35.49	4058	521	600	0.8889			22_363_4pc_050
	23_371_4pc_050		34.84	0.06	34.75	34.92	390248	38736	49533	0.7188			23_371_4pc_050		35.4	0.05	35.36	35.49	496565	91271	91600	0.732			23_371_4pc_050		35.4	0.07	35.36	35.49	3456	863	533	0.5094			23_371_4pc_050		35.36	0.09	35.31	35.44	3108	521	533	0.6819			23_371_4pc_050
	24_372_4pc_050		34.84	0.09	34.79	34.92	321270	78311	43267	0.7428			24_372_4pc_050		35.4	0.06	35.31	35.49	547116	24208	76666	0.7093			24_372_4pc_050		35.4	0.11	35.31	35.49	2850	347	533	0.5303			24_372_4pc_050		35.44	0.05	35.36	35.49	2419	0	467	0.7288			24_372_4pc_050
	25_373_4pc_050		34.84	0.09	34.79	34.92	334850	36297	38200	0.7152			25_373_4pc_050		35.44	0.09	35.36	35.53	532092	29726	67800	0.7123			25_373_4pc_050		35.44	0.09	35.36	35.53	2938	0	267	0.6002			25_373_4pc_050		35.44	0.05	35.4	35.49	3113	0	533	0.768			25_373_4pc_050
	27_381_4pc_050		34.84	0.07	34.75	34.92	306710	26294	43133	0.7476			27_381_4pc_050		35.4	0.06	35.36	35.53	397081	38719	59266	0.7105			27_381_4pc_050		35.44	0.09	35.36	35.49	1643	0	200	0.9319			27_381_4pc_050		35.4	0.13	35.31	35.49	12793	0	1533	0.9145			27_381_4pc_050
	28_382_4pc_050		34.79	0.08	34.75	34.88	286830	40990	39200	0.7262			28_382_4pc_050		35.4	0.08	35.31	35.49	514969	20744	64867	0.73			28_382_4pc_050		35.4	0.12	35.31	35.49	3456	521	400	0.5266			28_382_4pc_050		35.4	0.09	35.31	35.49	9160	0	1600	0.8208			28_382_4pc_050
	29_383_4pc_050		34.79	0.07	34.75	34.88	322018	52921	47467	0.7595			29_383_4pc_050		35.4	0.09	35.31	35.49	578846	5528	79267	0.7067			29_383_4pc_050		35.44	0.08	35.31	35.49	3800	695	533	0.4962			29_383_4pc_050		35.4	0.05	35.36	35.49	6309	0	1067	0.8261			29_383_4pc_050
	30_391_4pc_050		34.84	0.06	34.79	34.92	351086	52905	50933	0.7493			30_391_4pc_050		35.44	0.06	35.36	35.53	609698	12446	95800	0.7194			30_391_4pc_050		35.44	0.05	35.36	35.53	3543	0	600	0.4075			30_391_4pc_050		35.44	0.06	35.4	35.53	2420	0	467	0.826			30_391_4pc_050
	31_392_4pc_050		34.84	0.06	34.79	34.92	377192	61197	54933	0.7106			31_392_4pc_050		35.44	0.06	35.36	35.53	680139	11762	107466	0.7237			31_392_4pc_050		35.44	0.09	35.36	35.53	3543	347	267	0.6943			31_392_4pc_050		35.4	0.1	35.36	35.49	4324	0	467	0.6849			31_392_4pc_050
	32_393_4pc_050		34.84	0.07	34.79	34.92	390685	54445	54734	0.7226			32_393_4pc_050		35.44	0.05	35.4	35.53	597003	81451	100200	0.7336			32_393_4pc_050		35.44	0.05	35.4	35.53	2935	866	666	0.578			32_393_4pc_050		35.44	0.05	35.4	35.53	4065	0	600	0.9016			32_393_4pc_050
